# Supplementary material for: Development and validation of MethylCog, a blood DNA methylation proxy for cognition
Source: Alzheimers Dement. 2026 Apr 30;22(5):e71421. doi: 10.1002/alz.71421 (PMC13132682; doi:10.1002/alz.71421)
Supplement: Supplementary file 1 — Supporting Information: alz71421‐sup‐0001‐tableS3.xlsx [file ALZ-22-e71421-s002.xlsx]

## Sheet: Table S3
Supplementary Table 3. Full list of the 558 candidate CpGs retained for model development, including genomic annotation and source references.
Note. Candidate CpGs were identified from published epigenome-wide association studies indexed in the EWAS Atlas and EWAS Catalog using cognition-related search terms. Studies restricted to Alzheimer’s disease, mild cognitive impairment, or other neurodegenerative diagnoses were excluded. CpGs were further restricted to probes derived from blood samples in adults or older adults, present on the I…
cpg	author	consortium	pmid	date	trait	efo	analysis	source	outcome	exposure	covariates	outcome_unit	exposure_unit	array	tissue	further_details	n	n_studies	age	sex	chrpos	chr	pos	gene	type	beta	se	p	details	study_id
cg27578381	Soerensen M	MADT	32327964	2020-04-09	Cognitive function	EFO_0003925, EFO_0008354	NA	Table S3a	DNA methylation	Cognitive function	Sex, age, cell composition (reference based), ancestry (genomic PCs)	M Values	cognitive composite score	Illumina HumanMethylation450	Whole blood	Analysis of twins	452	1	Adults	Both	chr17:76814686	17	76814686	USP36	Open sea	-1.6250000000000001E-2	3.9399999999999999E-3	5.3e-05	NA	32327964_Soerensen-M_cognitive_function
cg27492942	Marioni R	FHS, InCHIANTI, LBC1921, LBC1936, MOBILIZE Boston, Normative Aging Study, Rotterdam Study (Rotterdam Bios and Rotterdam III) ,Twins UK, ARIC , GENOA	29311653	2018-01-08	Cognitive abilities: Phonemic Verbal Fluency	EFO_0003925	Basic adjusted model	Supplementary Table 4	DNA methylation	Cognitive abilities: Phonemic Verbal Fluency	age, sex, cell composition (reference based), batch effects, ancestry(genomic PCs)	Beta Values	NA	Illumina HumanMethylation450	Whole blood	NA	6405	8	Adults	Both	chr17:36885965	17	36885965	CISD3;MLLT6	North shore	NA	NA	1e-06	NA	29311653_Marioni-R_cognitive_abilities__phonemic_verbal_fluency_basic_adjusted_model
cg27384476	Marioni RE	NA	25617346	2015-01-22	Fluid type general intelligence	EFO_0004337	NA	Table S2	DNA methylation	Fluid type general intelligence	Age, sex, cell composition	Beta values	NA	Illumina HumanMethylation450	Whole blood	NA	1072	1	Geriatrics	Both	chr11:76367177	11	76367177	-	Open sea	3.5000000000000003E-2	7.7999999999999996E-3	9.9e-06	-	25617346_fluid_type_general_intelligence
cg27281093	Starnawska		29249967	2017	Cognitive functioning		EWAS	Blood	Cognitive composite score	DNA methylation	age, sex, blood cell composition	Standardized score	Beta value	450K	Whole blood	Monozygotic twins, middle-aged (mean age 65.9)	486	1	65.9 (mean)	Both	chr22:18632404	22	18632404	USP18	TSS1500			3.07E-06	Danish Twin Registry - MADT cohort	Starnawska_2017_CognitiveFunctioning
cg27152890	Marioni R	FHS, InCHIANTI, LBC1921, LBC1936, MOBILIZE Boston, Normative Aging Study, Rotterdam Study (Rotterdam Bios and Rotterdam III) ,Twins UK, ARIC , GENOA	29311653	2018-01-08	Cognitive abilities: digit test	EFO_0003925	Basic adjusted model	Supplementary Table 4	DNA methylation	Cognitive abilities: digit test	age, sex, cell composition (reference based), batch effects, ancestry(genomic PCs)	Beta Values	NA	Illumina HumanMethylation450	Whole blood	NA	4794	5	Adults	Both	chr19:45900241	19	45900241	PPP1R13L	Island	NA	NA	3.1e-06	NA	29311653_Marioni-R_cognitive_abilities__digit_test_basic_adjusted_model
cg27118035	Marioni R	FHS, InCHIANTI, LBC1921, LBC1936, MOBILIZE Boston, Normative Aging Study, Rotterdam Study (Rotterdam Bios and Rotterdam III) ,Twins UK, ARIC , GENOA	29311653	2018-01-08	Cognitive abilities: digit test	EFO_0003925	Basic adjusted model	Supplementary Table 4	DNA methylation	Cognitive abilities: digit test	age, sex, cell composition (reference based), batch effects, ancestry(genomic PCs)	Beta Values	NA	Illumina HumanMethylation450	Whole blood	NA	4794	5	Adults	Both	chr16:31891978	16	31891978	ZNF267	Open sea	NA	NA	9.4e-06	NA	29311653_Marioni-R_cognitive_abilities__digit_test_basic_adjusted_model
cg27115863	Marioni R	FHS, InCHIANTI, LBC1921, LBC1936, MOBILIZE Boston, Normative Aging Study, Rotterdam Study (Rotterdam Bios and Rotterdam III) ,Twins UK, ARIC , GENOA	29311653	2018-01-08	Cognitive abilities: digit test	EFO_0003925	Basic adjusted model	Supplementary Table 4	DNA methylation	Cognitive abilities: digit test	age, sex, cell composition (reference based), batch effects, ancestry(genomic PCs)	Beta Values	NA	Illumina HumanMethylation450	Whole blood	NA	4794	5	Adults	Both	chr22:37921640	22	37921640	-	Open sea	NA	NA	1.4e-06	NA	29311653_Marioni-R_cognitive_abilities__digit_test_basic_adjusted_model
cg27095222	Marioni R	FHS, InCHIANTI, LBC1921, LBC1936, MOBILIZE Boston, Normative Aging Study, Rotterdam Study (Rotterdam Bios and Rotterdam III) ,Twins UK, ARIC , GENOA	29311653	2018-01-08	Cognitive abilities: digit test	EFO_0003925	Basic adjusted model	Supplementary Table 4	DNA methylation	Cognitive abilities: digit test	age, sex, cell composition (reference based), batch effects, ancestry(genomic PCs)	Beta Values	NA	Illumina HumanMethylation450	Whole blood	NA	4794	5	Adults	Both	chr11:88090861	11	88090861	-	Open sea	NA	NA	7.4e-06	NA	29311653_Marioni-R_cognitive_abilities__digit_test_basic_adjusted_model
cg27050612	Marioni R	FHS, InCHIANTI, LBC1921, LBC1936, MOBILIZE Boston, Normative Aging Study, Rotterdam Study (Rotterdam Bios and Rotterdam III) ,Twins UK, ARIC , GENOA	29311653	2018-01-08	Cognitive abilities: digit test	EFO_0003925	Basic adjusted model	Supplementary Table 4	DNA methylation	Cognitive abilities: digit test	age, sex, cell composition (reference based), batch effects, ancestry(genomic PCs)	Beta Values	NA	Illumina HumanMethylation450	Whole blood	NA	4794	5	Adults	Both	chr17:46133198	17	46133198	NFE2L1	North shelf	NA	NA	8.7e-07	NA	29311653_Marioni-R_cognitive_abilities__digit_test_basic_adjusted_model
cg27049094	Marioni R	FHS, InCHIANTI, LBC1921, LBC1936, MOBILIZE Boston, Normative Aging Study, Rotterdam Study (Rotterdam Bios and Rotterdam III) ,Twins UK, ARIC , GENOA	29311653	2018-01-08	Cognitive abilities: digit test	EFO_0003925	Basic adjusted model	Supplementary Table 4	DNA methylation	Cognitive abilities: digit test	age, sex, cell composition (reference based), batch effects, ancestry(genomic PCs)	Beta Values	NA	Illumina HumanMethylation450	Whole blood	NA	4794	5	Adults	Both	chr2:75067716	2	75067716	HK2	Open sea	NA	NA	1.9e-05	NA	29311653_Marioni-R_cognitive_abilities__digit_test_basic_adjusted_model
cg26968812	Marioni R	FHS, InCHIANTI, LBC1921, LBC1936, MOBILIZE Boston, Normative Aging Study, Rotterdam Study (Rotterdam Bios and Rotterdam III) ,Twins UK, ARIC , GENOA	29311653	2018-01-08	Cognitive abilities: digit test	EFO_0003925	Basic adjusted model	Supplementary Table 4	DNA methylation	Cognitive abilities: digit test	age, sex, cell composition (reference based), batch effects, ancestry(genomic PCs)	Beta Values	NA	Illumina HumanMethylation450	Whole blood	NA	4794	5	Adults	Both	chr19:16186873	19	16186873	TPM4	Island	NA	NA	1.4e-05	NA	29311653_Marioni-R_cognitive_abilities__digit_test_basic_adjusted_model
cg26963367	Mohammadnejad A	MADT	33528912	2021-02-02	Cognitive function	EFO_0003925, EFO_0008354	Discovery - generalized correlation coefficient (nonlinear model)	Table S2	Cognitive function	DNA methylation	Age, sex, cell composition (reference based)	General cognitive composite score	M Values	Illumina HumanMethylation450	Whole blood	Analysis of twins. Cognitive function was scored based on 5 tests: verbal fluency, attention, and working memory (digits forward and digits backward) and memory (immediate and delayed word recall)	400	1	Geriatrics	Both	chr15:89157841	15	89157841	-	Open sea	0.15	NA	7.6e-06	Association statistics calculated using a generalized correlation coefficient. The "Beta" represents the "A score" from the models - see paper for more details	33528912_Mohammadnejad-A_cognitive_function_discovery_-_generalized_correlation_coefficient__nonlinear_model_
cg26956007	Soerensen M	MADT	32327964	2020-04-09	Cognitive function	EFO_0003925, EFO_0008354	NA	Table S3a	DNA methylation	Cognitive function	Sex, age, cell composition (reference based), ancestry (genomic PCs)	M Values	cognitive composite score	Illumina HumanMethylation450	Whole blood	Analysis of twins	452	1	Adults	Both	chr16:77904190	16	77904190	VAT1L	Open sea	1.2409999999999999E-2	3.0799999999999998E-3	7.9e-05	NA	32327964_Soerensen-M_cognitive_function
cg26856257	Marioni R	FHS, InCHIANTI, LBC1921, LBC1936, MOBILIZE Boston, Normative Aging Study, Rotterdam Study (Rotterdam Bios and Rotterdam III) ,Twins UK, ARIC , GENOA	29311653	2018-01-08	Cognitive abilities: digit test	EFO_0003925	Basic adjusted model	Supplementary Table 4	DNA methylation	Cognitive abilities: digit test	age, sex, cell composition (reference based), batch effects, ancestry(genomic PCs)	Beta Values	NA	Illumina HumanMethylation450	Whole blood	NA	4794	5	Adults	Both	chr1:32805350	1	32805350	-	South shelf	NA	NA	5.3e-07	NA	29311653_Marioni-R_cognitive_abilities__digit_test_basic_adjusted_model
cg26775866	Marioni R	FHS, InCHIANTI, LBC1921, LBC1936, MOBILIZE Boston, Normative Aging Study, Rotterdam Study (Rotterdam Bios and Rotterdam III) ,Twins UK, ARIC , GENOA	29311653	2018-01-08	Cognitive abilities: digit test	EFO_0003925	Basic adjusted model	Supplementary Table 4	DNA methylation	Cognitive abilities: digit test	age, sex, cell composition (reference based), batch effects, ancestry(genomic PCs)	Beta Values	NA	Illumina HumanMethylation450	Whole blood	NA	4794	5	Adults	Both	chr5:159849193	5	1.6e+08	PTTG1	South shore	NA	NA	1.5e-06	NA	29311653_Marioni-R_cognitive_abilities__digit_test_basic_adjusted_model
cg26729380	Marioni R	FHS, InCHIANTI, LBC1921, LBC1936, MOBILIZE Boston, Normative Aging Study, Rotterdam Study (Rotterdam Bios and Rotterdam III) ,Twins UK, ARIC , GENOA	29311653	2018-01-08	Cognitive abilities: digit test	EFO_0003925	Basic adjusted model	Supplementary Table 4	DNA methylation	Cognitive abilities: digit test	age, sex, cell composition (reference based), batch effects, ancestry(genomic PCs)	Beta Values	NA	Illumina HumanMethylation450	Whole blood	NA	4794	5	Adults	Both	chr6:31543655	6	31543655	TNF	Open sea	NA	NA	1.3e-06	NA	29311653_Marioni-R_cognitive_abilities__digit_test_basic_adjusted_model
cg26695387	Marioni R	FHS, InCHIANTI, LBC1921, LBC1936, MOBILIZE Boston, Normative Aging Study, Rotterdam Study (Rotterdam Bios and Rotterdam III) ,Twins UK, ARIC , GENOA	29311653	2018-01-08	Cognitive abilities: digit test	EFO_0003925	Basic adjusted model	Supplementary Table 4	DNA methylation	Cognitive abilities: digit test	age, sex, cell composition (reference based), batch effects, ancestry(genomic PCs)	Beta Values	NA	Illumina HumanMethylation450	Whole blood	NA	4794	5	Adults	Both	chr17:21189768	17	21189768	MAP2K3	South shore	NA	NA	7.3e-07	NA	29311653_Marioni-R_cognitive_abilities__digit_test_basic_adjusted_model
cg26641076	Marioni R	FHS, InCHIANTI, LBC1921, LBC1936, MOBILIZE Boston, Normative Aging Study, Rotterdam Study (Rotterdam Bios and Rotterdam III) ,Twins UK, ARIC , GENOA	29311653	2018-01-08	Cognitive Abilities: Vocabulary	EFO_0003925	Basic adjusted model	Supplementary Table 4	DNA methylation	Cognitive Abilities: Vocabulary	age, sex, cell composition (reference based), batch effects, ancestry(genomic PCs)	Beta Values	NA	Illumina HumanMethylation450	Whole blood	NA	3013	3	Adults	Both	chr2:74208602	2	74208602	-	North shelf	NA	NA	3.2e-07	NA	29311653_Marioni-R_cognitive_abilities__vocabulary_basic_adjusted_model
cg26638444	Marioni R	FHS, InCHIANTI, LBC1921, LBC1936, MOBILIZE Boston, Normative Aging Study, Rotterdam Study (Rotterdam Bios and Rotterdam III) ,Twins UK, ARIC , GENOA	29311653	2018-01-08	Cognitive abilities: Phonemic Verbal Fluency	EFO_0003925	Basic adjusted model	Supplementary Table 4	DNA methylation	Cognitive abilities: Phonemic Verbal Fluency	age, sex, cell composition (reference based), batch effects, ancestry(genomic PCs)	Beta Values	NA	Illumina HumanMethylation450	Whole blood	NA	6405	8	Adults	Both	chr5:150400180	5	1.5e+08	GPX3	Island	NA	NA	3.6e-07	NA	29311653_Marioni-R_cognitive_abilities__phonemic_verbal_fluency_basic_adjusted_model
cg26542660	Marioni R	FHS, InCHIANTI, LBC1921, LBC1936, MOBILIZE Boston, Normative Aging Study, Rotterdam Study (Rotterdam Bios and Rotterdam III) ,Twins UK, ARIC , GENOA	29311653	2018-01-08	Cognitive abilities: digit test	EFO_0003925	Basic adjusted model	Supplementary Table 4	DNA methylation	Cognitive abilities: digit test	age, sex, cell composition (reference based), batch effects, ancestry(genomic PCs)	Beta Values	NA	Illumina HumanMethylation450	Whole blood	NA	4794	5	Adults	Both	chr4:56813860	4	56813860	CEP135	North shore	NA	NA	8.2e-06	NA	29311653_Marioni-R_cognitive_abilities__digit_test_basic_adjusted_model
cg26470501	Marioni R	FHS, InCHIANTI, LBC1921, LBC1936, MOBILIZE Boston, Normative Aging Study, Rotterdam Study (Rotterdam Bios and Rotterdam III) ,Twins UK, ARIC , GENOA	29311653	2018-01-08	Cognitive abilities: digit test	EFO_0003925	Basic adjusted model	Supplementary Table 4	DNA methylation	Cognitive abilities: digit test	age, sex, cell composition (reference based), batch effects, ancestry(genomic PCs)	Beta Values	NA	Illumina HumanMethylation450	Whole blood	NA	4794	5	Adults	Both	chr19:45252955	19	45252955	BCL3	South shore	NA	NA	9.5e-08	NA	29311653_Marioni-R_cognitive_abilities__digit_test_basic_adjusted_model
cg26376241	Marioni R	FHS, InCHIANTI, LBC1921, LBC1936, MOBILIZE Boston, Normative Aging Study, Rotterdam Study (Rotterdam Bios and Rotterdam III) ,Twins UK, ARIC , GENOA	29311653	2018-01-08	Cognitive abilities: digit test	EFO_0003925	Basic adjusted model	Supplementary Table 4	DNA methylation	Cognitive abilities: digit test	age, sex, cell composition (reference based), batch effects, ancestry(genomic PCs)	Beta Values	NA	Illumina HumanMethylation450	Whole blood	NA	4794	5	Adults	Both	chr2:65594021	2	65594021	SPRED2	Open sea	NA	NA	5.6e-06	NA	29311653_Marioni-R_cognitive_abilities__digit_test_basic_adjusted_model
cg26343001	Mohammadnejad A	MADT	33528912	2021-02-02	Cognitive function	EFO_0003925, EFO_0008354	Discovery - generalized correlation coefficient (nonlinear model)	Table S2	Cognitive function	DNA methylation	Age, sex, cell composition (reference based)	General cognitive composite score	M Values	Illumina HumanMethylation450	Whole blood	Analysis of twins. Cognitive function was scored based on 5 tests: verbal fluency, attention, and working memory (digits forward and digits backward) and memory (immediate and delayed word recall)	400	1	Geriatrics	Both	chr12:115104274	12	1.15e+08	-	North shore	0.13	NA	9.6e-05	Association statistics calculated using a generalized correlation coefficient. The "Beta" represents the "A score" from the models - see paper for more details	33528912_Mohammadnejad-A_cognitive_function_discovery_-_generalized_correlation_coefficient__nonlinear_model_
cg26329715	Marioni RE	NA	25617346	2015-01-22	Fluid type general intelligence	EFO_0004337	NA	Table S2	DNA methylation	Fluid type general intelligence	Age, sex, cell composition	Beta values	NA	Illumina HumanMethylation450	Whole blood	NA	1072	1	Geriatrics	Both	chr20:61583987	20	61583987	SLC17A9	Island	-7.1999999999999995E-2	1.4999999999999999E-2	3.5e-06	-	25617346_fluid_type_general_intelligence
cg26276120	Marioni R	FHS, InCHIANTI, LBC1921, LBC1936, MOBILIZE Boston, Normative Aging Study, Rotterdam Study (Rotterdam Bios and Rotterdam III) ,Twins UK, ARIC , GENOA	29311653	2018-01-08	Cognitive abilities: digit test	EFO_0003925	Basic adjusted model	Supplementary Table 4	DNA methylation	Cognitive abilities: digit test	age, sex, cell composition (reference based), batch effects, ancestry(genomic PCs)	Beta Values	NA	Illumina HumanMethylation450	Whole blood	NA	4794	5	Adults	Both	chr12:6977747	12	6977747	TPI1	South shore	NA	NA	1.1e-05	NA	29311653_Marioni-R_cognitive_abilities__digit_test_basic_adjusted_model
cg26221568	Karlsson	SATSA	33883019	2021-04-21	Cognitive ability - Working memory	EFO_0003925, EFO_0008354	NA	Additional file 2	Cognitive ability - Working memory	DNA methylation	Age, Sex, Smoking, Batch effects	NA	M values	Illumina HumanMethylationEPIC	Whole blood	The sample included 238 (82 monozygotic, 156 dizygotic) complete twin pairs	535	1	Geriatrics	Both	chr5:50259444	5	50259444	-	Open sea	-1.88	0.39	1.7e-06	NA	33883019_Karlsson_cognitive_ability_-_working_memory
cg26210447	Soerensen M	MADT	32327964	2020-04-09	Cognitive function	EFO_0003925, EFO_0008354	NA	Table S3a	DNA methylation	Cognitive function	Sex, age, cell composition (reference based), ancestry (genomic PCs)	M Values	cognitive composite score	Illumina HumanMethylation450	Whole blood	Analysis of twins	452	1	Adults	Both	chr15:63449535	15	63449535	RPS27L	Island	5.8599999999999999E-2	1.319E-2	1.4e-05	NA	32327964_Soerensen-M_cognitive_function
cg26197037	Soerensen M	MADT	32327964	2020-04-09	Cognitive function	EFO_0003925, EFO_0008354	NA	Table S3a	DNA methylation	Cognitive function	Sex, age, cell composition (reference based), ancestry (genomic PCs)	M Values	cognitive composite score	Illumina HumanMethylation450	Whole blood	Analysis of twins	452	1	Adults	Both	chr22:43831161	22	43831161	MPPED1	Island	-1.9140000000000001E-2	4.7999999999999996E-3	9.3e-05	NA	32327964_Soerensen-M_cognitive_function
cg26170930	Soerensen M	MADT	32327964	2020-04-09	Cognitive function	EFO_0003925, EFO_0008354	NA	Table S3a	DNA methylation	Cognitive function	Sex, age, cell composition (reference based), ancestry (genomic PCs)	M Values	cognitive composite score	Illumina HumanMethylation450	Whole blood	Analysis of twins	452	1	Adults	Both	chr17:45020358	17	45020358	-	Open sea	-2.0500000000000001E-2	5.0499999999999998E-3	6.9e-05	NA	32327964_Soerensen-M_cognitive_function
cg26168975	Mohammadnejad A	MADT	33528912	2021-02-02	Cognitive function	EFO_0003925, EFO_0008354	Discovery - generalized correlation coefficient (nonlinear model)	Table S2	Cognitive function	DNA methylation	Age, sex, cell composition (reference based)	General cognitive composite score	M Values	Illumina HumanMethylation450	Whole blood	Analysis of twins. Cognitive function was scored based on 5 tests: verbal fluency, attention, and working memory (digits forward and digits backward) and memory (immediate and delayed word recall)	400	1	Geriatrics	Both	chr1:222887019	1	2.23e+08	C1orf58;AIDA	South shore	0.13	NA	7.5e-05	Association statistics calculated using a generalized correlation coefficient. The "Beta" represents the "A score" from the models - see paper for more details	33528912_Mohammadnejad-A_cognitive_function_discovery_-_generalized_correlation_coefficient__nonlinear_model_
cg26164488	Marioni R	FHS, InCHIANTI, LBC1921, LBC1936, MOBILIZE Boston, Normative Aging Study, Rotterdam Study (Rotterdam Bios and Rotterdam III) ,Twins UK, ARIC , GENOA	29311653	2018-01-08	Cognitive abilities: digit test	EFO_0003925	Basic adjusted model	Supplementary Table 4	DNA methylation	Cognitive abilities: digit test	age, sex, cell composition (reference based), batch effects, ancestry(genomic PCs)	Beta Values	NA	Illumina HumanMethylation450	Whole blood	NA	4794	5	Adults	Both	chr2:64440295	2	64440295	-	Open sea	NA	NA	6.2e-06	NA	29311653_Marioni-R_cognitive_abilities__digit_test_basic_adjusted_model
cg26146048	Karlsson	SATSA	33883019	2021-04-21	Cognitive ability - Working memory	EFO_0003925, EFO_0008354	NA	Additional file 2	Cognitive ability - Working memory	DNA methylation	Age, Sex, Smoking, Batch effects	NA	M values	Illumina HumanMethylationEPIC	Whole blood	The sample included 238 (82 monozygotic, 156 dizygotic) complete twin pairs	535	1	Geriatrics	Both	chr17:61782133	17	61782133	STRADA	South shelf	1.92	0.41	3.8e-06	NA	33883019_Karlsson_cognitive_ability_-_working_memory
cg26140475	Marioni R	FHS, InCHIANTI, LBC1921, LBC1936, MOBILIZE Boston, Normative Aging Study, Rotterdam Study (Rotterdam Bios and Rotterdam III) ,Twins UK, ARIC , GENOA	29311653	2018-01-08	Cognitive abilities: digit test	EFO_0003925	Basic adjusted model	Supplementary Table 4	DNA methylation	Cognitive abilities: digit test	age, sex, cell composition (reference based), batch effects, ancestry(genomic PCs)	Beta Values	NA	Illumina HumanMethylation450	Whole blood	NA	4794	5	Adults	Both	chr8:126525558	8	1.27e+08	-	Open sea	NA	NA	5.7e-07	NA	29311653_Marioni-R_cognitive_abilities__digit_test_basic_adjusted_model
cg26079320	Marioni R	FHS, InCHIANTI, LBC1921, LBC1936, MOBILIZE Boston, Normative Aging Study, Rotterdam Study (Rotterdam Bios and Rotterdam III) ,Twins UK, ARIC , GENOA	29311653	2018-01-08	Cognitive abilities: digit test	EFO_0003925	Basic adjusted model	Supplementary Table 4	DNA methylation	Cognitive abilities: digit test	age, sex, cell composition (reference based), batch effects, ancestry(genomic PCs)	Beta Values	NA	Illumina HumanMethylation450	Whole blood	NA	4794	5	Adults	Both	chr1:166809407	1	1.67e+08	POGK	South shore	NA	NA	1e-06	NA	29311653_Marioni-R_cognitive_abilities__digit_test_basic_adjusted_model
cg26071823	Marioni R	FHS, InCHIANTI, LBC1921, LBC1936, MOBILIZE Boston, Normative Aging Study, Rotterdam Study (Rotterdam Bios and Rotterdam III) ,Twins UK, ARIC , GENOA	29311653	2018-01-08	Cognitive abilities: Phonemic Verbal Fluency	EFO_0003925	Basic adjusted model	Supplementary Table 4	DNA methylation	Cognitive abilities: Phonemic Verbal Fluency	age, sex, cell composition (reference based), batch effects, ancestry(genomic PCs)	Beta Values	NA	Illumina HumanMethylation450	Whole blood	NA	6405	8	Adults	Both	chr14:24583182	14	24583182	DCAF11	North shore	NA	NA	1.8e-06	NA	29311653_Marioni-R_cognitive_abilities__phonemic_verbal_fluency_basic_adjusted_model
cg25839023	Marioni RE	NA	25617346	2015-01-22	Fluid type general intelligence	EFO_0004337	NA	Table S2	DNA methylation	Fluid type general intelligence	Age, sex, cell composition	Beta values	NA	Illumina HumanMethylation450	Whole blood	NA	1072	1	Geriatrics	Both	chr3:22414349	3	22414349	-	Island	-5.1999999999999998E-2	1.0999999999999999E-2	6.8e-06	-	25617346_fluid_type_general_intelligence
cg25781926	Karlsson	SATSA	33883019	2021-04-21	Cognitive ability - Working memory	EFO_0003925, EFO_0008354	NA	Additional file 2	Cognitive ability - Working memory	DNA methylation	Age, Sex, Smoking, Batch effects	NA	M values	Illumina HumanMethylationEPIC	Whole blood	The sample included 238 (82 monozygotic, 156 dizygotic) complete twin pairs	535	1	Geriatrics	Both	chr2:27239543	2	27239543	MAPRE3	Open sea	1.85	0.38	1.2e-06	NA	33883019_Karlsson_cognitive_ability_-_working_memory
cg25769469	Marioni R	FHS, InCHIANTI, LBC1921, LBC1936, MOBILIZE Boston, Normative Aging Study, Rotterdam Study (Rotterdam Bios and Rotterdam III) ,Twins UK, ARIC , GENOA	29311653	2018-01-08	Cognitive abilities: digit test	EFO_0003925	Basic adjusted model	Supplementary Table 4	DNA methylation	Cognitive abilities: digit test	age, sex, cell composition (reference based), batch effects, ancestry(genomic PCs)	Beta Values	NA	Illumina HumanMethylation450	Whole blood	NA	4794	5	Adults	Both	chr5:71643841	5	71643841	PTCD2	Open sea	NA	NA	3.1e-05	NA	29311653_Marioni-R_cognitive_abilities__digit_test_basic_adjusted_model
cg25737313	Marioni R	FHS, InCHIANTI, LBC1921, LBC1936, MOBILIZE Boston, Normative Aging Study, Rotterdam Study (Rotterdam Bios and Rotterdam III) ,Twins UK, ARIC , GENOA	29311653	2018-01-08	Cognitive abilities: digit test	EFO_0003925	Basic adjusted model	Supplementary Table 4	DNA methylation	Cognitive abilities: digit test	age, sex, cell composition (reference based), batch effects, ancestry(genomic PCs)	Beta Values	NA	Illumina HumanMethylation450	Whole blood	NA	4794	5	Adults	Both	chr19:12899557	19	12899557	-	North shore	NA	NA	3.6e-05	NA	29311653_Marioni-R_cognitive_abilities__digit_test_basic_adjusted_model
cg25691553	Marioni R	FHS, InCHIANTI, LBC1921, LBC1936, MOBILIZE Boston, Normative Aging Study, Rotterdam Study (Rotterdam Bios and Rotterdam III) ,Twins UK, ARIC , GENOA	29311653	2018-01-08	Cognitive abilities: digit test	EFO_0003925	Basic adjusted model	Supplementary Table 4	DNA methylation	Cognitive abilities: digit test	age, sex, cell composition (reference based), batch effects, ancestry(genomic PCs)	Beta Values	NA	Illumina HumanMethylation450	Whole blood	NA	4794	5	Adults	Both	chr3:49057884	3	49057884	NDUFAF3;DALRD3;MIR425	North shore	NA	NA	3.4e-06	NA	29311653_Marioni-R_cognitive_abilities__digit_test_basic_adjusted_model
cg25648203	Marioni R	FHS, InCHIANTI, LBC1921, LBC1936, MOBILIZE Boston, Normative Aging Study, Rotterdam Study (Rotterdam Bios and Rotterdam III) ,Twins UK, ARIC , GENOA	29311653	2018-01-08	Cognitive abilities: digit test	EFO_0003925	Basic adjusted model	Supplementary Table 4	DNA methylation	Cognitive abilities: digit test	age, sex, cell composition (reference based), batch effects, ancestry(genomic PCs)	Beta Values	NA	Illumina HumanMethylation450	Whole blood	NA	4794	5	Adults	Both	chr5:395444	5	395444	AHRR	Open sea	NA	NA	1.1e-06	NA	29311653_Marioni-R_cognitive_abilities__digit_test_basic_adjusted_model
cg25607249	Marioni R	FHS, InCHIANTI, LBC1921, LBC1936, MOBILIZE Boston, Normative Aging Study, Rotterdam Study (Rotterdam Bios and Rotterdam III) ,Twins UK, ARIC , GENOA	29311653	2018-01-08	Cognitive abilities: digit test	EFO_0003925	Basic adjusted model	Supplementary Table 4	DNA methylation	Cognitive abilities: digit test	age, sex, cell composition (reference based), batch effects, ancestry(genomic PCs)	Beta Values	NA	Illumina HumanMethylation450	Whole blood	NA	4794	5	Adults	Both	chr19:47288039	19	47288039	SLC1A5	North shelf	NA	NA	1.2e-06	NA	29311653_Marioni-R_cognitive_abilities__digit_test_basic_adjusted_model
cg25571414	Marioni R	FHS, InCHIANTI, LBC1921, LBC1936, MOBILIZE Boston, Normative Aging Study, Rotterdam Study (Rotterdam Bios and Rotterdam III) ,Twins UK, ARIC , GENOA	29311653	2018-01-08	Cognitive abilities: digit test	EFO_0003925	Basic adjusted model	Supplementary Table 4	DNA methylation	Cognitive abilities: digit test	age, sex, cell composition (reference based), batch effects, ancestry(genomic PCs)	Beta Values	NA	Illumina HumanMethylation450	Whole blood	NA	4794	5	Adults	Both	chr4:25659572	4	25659572	SLC34A2	South shelf	NA	NA	5.1e-06	NA	29311653_Marioni-R_cognitive_abilities__digit_test_basic_adjusted_model
cg25421530	Starnawska		29249967	2017	Cognitive functioning		EWAS	Blood	Cognitive composite score	DNA methylation	age, sex, blood cell composition	Standardized score	Beta value	450K	Whole blood	Monozygotic twins, middle-aged (mean age 65.9)	486	1	65.9 (mean)	Both	chr10:97200987	10	97200987	SORBS1	5'UTR			5.28E-06	Danish Twin Registry - MADT cohort	Starnawska_2017_CognitiveFunctioning
cg25376310	Marioni R	FHS, InCHIANTI, LBC1921, LBC1936, MOBILIZE Boston, Normative Aging Study, Rotterdam Study (Rotterdam Bios and Rotterdam III) ,Twins UK, ARIC , GENOA	29311653	2018-01-08	Cognitive abilities: digit test	EFO_0003925	Basic adjusted model	Supplementary Table 4	DNA methylation	Cognitive abilities: digit test	age, sex, cell composition (reference based), batch effects, ancestry(genomic PCs)	Beta Values	NA	Illumina HumanMethylation450	Whole blood	NA	4794	5	Adults	Both	chr6:158018910	6	1.58e+08	ZDHHC14	Open sea	NA	NA	2.3e-07	NA	29311653_Marioni-R_cognitive_abilities__digit_test_basic_adjusted_model
cg25375916	Marioni R	FHS, InCHIANTI, LBC1921, LBC1936, MOBILIZE Boston, Normative Aging Study, Rotterdam Study (Rotterdam Bios and Rotterdam III) ,Twins UK, ARIC , GENOA	29311653	2018-01-08	Cognitive abilities: digit test	EFO_0003925	Basic adjusted model	Supplementary Table 4	DNA methylation	Cognitive abilities: digit test	age, sex, cell composition (reference based), batch effects, ancestry(genomic PCs)	Beta Values	NA	Illumina HumanMethylation450	Whole blood	NA	4794	5	Adults	Both	chr3:155570275	3	1.56e+08	SLC33A1	North shelf	NA	NA	1.5e-06	NA	29311653_Marioni-R_cognitive_abilities__digit_test_basic_adjusted_model
cg25337150	Karlsson	SATSA	33883019	2021-04-21	Cognitive ability - Episodic memory	EFO_0003925, EFO_0008354	NA	Additional file 2	Cognitive ability - Episodic memory	DNA methylation	Age, Sex, Smoking, Batch effects	NA	M values	Illumina HumanMethylationEPIC	Whole blood	The sample included 238 (82 monozygotic, 156 dizygotic) complete twin pairs	535	1	Geriatrics	Both	chr10:103825210	10	1.04e+08	HPS6	Island	2.16	0.46	4.1e-06	NA	33883019_Karlsson_cognitive_ability_-_episodic_memory
cg25316853	Mohammadnejad A	MADT	33528912	2021-02-02	Cognitive function	EFO_0003925, EFO_0008354	Discovery - generalized correlation coefficient (nonlinear model)	Table S2	Cognitive function	DNA methylation	Age, sex, cell composition (reference based)	General cognitive composite score	M Values	Illumina HumanMethylation450	Whole blood	Analysis of twins. Cognitive function was scored based on 5 tests: verbal fluency, attention, and working memory (digits forward and digits backward) and memory (immediate and delayed word recall)	400	1	Geriatrics	Both	chr5:36606347	5	36606347	SLC1A3	Open sea	0.13	NA	7.7e-05	Association statistics calculated using a generalized correlation coefficient. The "Beta" represents the "A score" from the models - see paper for more details	33528912_Mohammadnejad-A_cognitive_function_discovery_-_generalized_correlation_coefficient__nonlinear_model_
cg25278941	Marioni R	FHS, InCHIANTI, LBC1921, LBC1936, MOBILIZE Boston, Normative Aging Study, Rotterdam Study (Rotterdam Bios and Rotterdam III) ,Twins UK, ARIC , GENOA	29311653	2018-01-08	Cognitive abilities: digit test	EFO_0003925	Basic adjusted model	Supplementary Table 4	DNA methylation	Cognitive abilities: digit test	age, sex, cell composition (reference based), batch effects, ancestry(genomic PCs)	Beta Values	NA	Illumina HumanMethylation450	Whole blood	NA	4794	5	Adults	Both	chr6:139795527	6	1.4e+08	-	Open sea	NA	NA	1.9e-05	NA	29311653_Marioni-R_cognitive_abilities__digit_test_basic_adjusted_model
cg25256493	Karlsson	SATSA	33883019	2021-04-21	Cognitive ability - Working memory	EFO_0003925, EFO_0008354	NA	Additional file 2	Cognitive ability - Working memory	DNA methylation	Age, Sex, Smoking, Batch effects	NA	M values	Illumina HumanMethylationEPIC	Whole blood	The sample included 238 (82 monozygotic, 156 dizygotic) complete twin pairs	535	1	Geriatrics	Both	chr10:72297852	10	72297852	KIAA1274	Open sea	1.86	0.37	5.6e-07	NA	33883019_Karlsson_cognitive_ability_-_working_memory
cg25189904	Marioni R	FHS, InCHIANTI, LBC1921, LBC1936, MOBILIZE Boston, Normative Aging Study, Rotterdam Study (Rotterdam Bios and Rotterdam III) ,Twins UK, ARIC , GENOA	29311653	2018-01-08	Cognitive abilities: digit test	EFO_0003925	Basic adjusted model	Supplementary Table 4	DNA methylation	Cognitive abilities: digit test	age, sex, cell composition (reference based), batch effects, ancestry(genomic PCs)	Beta Values	NA	Illumina HumanMethylation450	Whole blood	NA	4794	5	Adults	Both	chr1:68299493	1	68299493	GNG12	South shore	NA	NA	4.8e-06	NA	29311653_Marioni-R_cognitive_abilities__digit_test_basic_adjusted_model
cg24924505	Marioni R	FHS, InCHIANTI, LBC1921, LBC1936, MOBILIZE Boston, Normative Aging Study, Rotterdam Study (Rotterdam Bios and Rotterdam III) ,Twins UK, ARIC , GENOA	29311653	2018-01-08	Cognitive abilities: digit test	EFO_0003925	Basic adjusted model	Supplementary Table 4	DNA methylation	Cognitive abilities: digit test	age, sex, cell composition (reference based), batch effects, ancestry(genomic PCs)	Beta Values	NA	Illumina HumanMethylation450	Whole blood	NA	4794	5	Adults	Both	chr3:54926024	3	54926024	CACNA2D3	Open sea	NA	NA	1.4e-05	NA	29311653_Marioni-R_cognitive_abilities__digit_test_basic_adjusted_model
cg24875250	Karlsson	SATSA	33883019	2021-04-21	Cognitive ability - processing speed	EFO_0003925, EFO_0008354	NA	NA	Cognitive ability - processing speed	DNA methylation	Age, Sex, Smoking, Batch effects	NA	M values	Illumina HumanMethylationEPIC	Whole blood	The sample included 238 (82 monozygotic, 156 dizygotic) complete twin pairs	535	1	Geriatrics	Both	chr10:134735402	10	1.35e+08	-	North shore	-0.13	0.03	9.7e-06	NA	33883019_Karlsson_cognitive_ability_-_processing_speed
cg24837149	Marioni R	FHS, InCHIANTI, LBC1921, LBC1936, MOBILIZE Boston, Normative Aging Study, Rotterdam Study (Rotterdam Bios and Rotterdam III) ,Twins UK, ARIC , GENOA	29311653	2018-01-08	Cognitive abilities: digit test	EFO_0003925	Basic adjusted model	Supplementary Table 4	DNA methylation	Cognitive abilities: digit test	age, sex, cell composition (reference based), batch effects, ancestry(genomic PCs)	Beta Values	NA	Illumina HumanMethylation450	Whole blood	NA	4794	5	Adults	Both	chr1:1333778	1	1333778	CCNL2;LOC148413	North shore	NA	NA	1.2e-05	NA	29311653_Marioni-R_cognitive_abilities__digit_test_basic_adjusted_model
cg24718382	Marioni RE	NA	25617346	2015-01-22	Fluid type general intelligence	EFO_0004337	NA	Table S2	DNA methylation	Fluid type general intelligence	Age, sex, cell composition	Beta values	NA	Illumina HumanMethylation450	Whole blood	NA	1072	1	Geriatrics	Both	chr6:159462137	6	159462137	TAGAP	Open sea	3.7999999999999999E-2	8.2000000000000007E-3	4.7e-06	-	25617346_fluid_type_general_intelligence
cg24704287	Marioni R	FHS, InCHIANTI, LBC1921, LBC1936, MOBILIZE Boston, Normative Aging Study, Rotterdam Study (Rotterdam Bios and Rotterdam III) ,Twins UK, ARIC , GENOA	29311653	2018-01-08	Cognitive abilities: digit test	EFO_0003925	Basic adjusted model	Supplementary Table 4	DNA methylation	Cognitive abilities: digit test	age, sex, cell composition (reference based), batch effects, ancestry(genomic PCs)	Beta Values	NA	Illumina HumanMethylation450	Whole blood	NA	4794	5	Adults	Both	chr19:13951481	19	13951481	-	North shore	NA	NA	2.8e-05	NA	29311653_Marioni-R_cognitive_abilities__digit_test_basic_adjusted_model
cg24694691	Mohammadnejad A	MADT	33528912	2021-02-02	Cognitive function	EFO_0003925, EFO_0008354	Discovery - generalized correlation coefficient (nonlinear model)	Table S2	Cognitive function	DNA methylation	Age, sex, cell composition (reference based)	General cognitive composite score	M Values	Illumina HumanMethylation450	Whole blood	Analysis of twins. Cognitive function was scored based on 5 tests: verbal fluency, attention, and working memory (digits forward and digits backward) and memory (immediate and delayed word recall)	400	1	Geriatrics	Both	chr1:111927153	1	1.12e+08	LOC441897	Open sea	0.14000000000000001	NA	3.6e-05	Association statistics calculated using a generalized correlation coefficient. The "Beta" represents the "A score" from the models - see paper for more details	33528912_Mohammadnejad-A_cognitive_function_discovery_-_generalized_correlation_coefficient__nonlinear_model_
cg24690709	Marioni R	FHS, InCHIANTI, LBC1921, LBC1936, MOBILIZE Boston, Normative Aging Study, Rotterdam Study (Rotterdam Bios and Rotterdam III) ,Twins UK, ARIC , GENOA	29311653	2018-01-08	Cognitive abilities: digit test	EFO_0003925	Basic adjusted model	Supplementary Table 4	DNA methylation	Cognitive abilities: digit test	age, sex, cell composition (reference based), batch effects, ancestry(genomic PCs)	Beta Values	NA	Illumina HumanMethylation450	Whole blood	NA	4794	5	Adults	Both	chr4:100768712	4	1.01e+08	DAPP1	Open sea	NA	NA	3.7e-06	NA	29311653_Marioni-R_cognitive_abilities__digit_test_basic_adjusted_model
cg24681499	Marioni R	FHS, InCHIANTI, LBC1921, LBC1936, MOBILIZE Boston, Normative Aging Study, Rotterdam Study (Rotterdam Bios and Rotterdam III) ,Twins UK, ARIC , GENOA	29311653	2018-01-08	Cognitive abilities: digit test	EFO_0003925	Basic adjusted model	Supplementary Table 4	DNA methylation	Cognitive abilities: digit test	age, sex, cell composition (reference based), batch effects, ancestry(genomic PCs)	Beta Values	NA	Illumina HumanMethylation450	Whole blood	NA	4794	5	Adults	Both	chr1:42706997	1	42706997	FOXJ3	Open sea	NA	NA	9.4e-06	NA	29311653_Marioni-R_cognitive_abilities__digit_test_basic_adjusted_model
cg24632480	Marioni RE	NA	25617346	2015-01-22	Fluid type general intelligence	EFO_0004337	NA	Table S2	DNA methylation	Fluid type general intelligence	Age, sex, cell composition	Beta values	NA	Illumina HumanMethylation450	Whole blood	NA	1072	1	Geriatrics	Both	chr10:81864082	10	81864082	-	Open sea	4.2999999999999997E-2	9.2999999999999992E-3	5.9e-06	-	25617346_fluid_type_general_intelligence
cg24616589	Karlsson	SATSA	33883019	2021-04-21	Cognitive ability - Working memory	EFO_0003925, EFO_0008354	NA	Additional file 2	Cognitive ability - Working memory	DNA methylation	Age, Sex, Smoking, Batch effects	NA	M values	Illumina HumanMethylationEPIC	Whole blood	The sample included 238 (82 monozygotic, 156 dizygotic) complete twin pairs	535	1	Geriatrics	Both	chr7:151038719	7	1.51e+08	NUB1	North shore	-1.88	0.41	6.1e-06	NA	33883019_Karlsson_cognitive_ability_-_working_memory
cg24532476	Marioni R	FHS, InCHIANTI, LBC1921, LBC1936, MOBILIZE Boston, Normative Aging Study, Rotterdam Study (Rotterdam Bios and Rotterdam III) ,Twins UK, ARIC , GENOA	29311653	2018-01-08	Cognitive abilities: digit test	EFO_0003925	Basic adjusted model	Supplementary Table 4	DNA methylation	Cognitive abilities: digit test	age, sex, cell composition (reference based), batch effects, ancestry(genomic PCs)	Beta Values	NA	Illumina HumanMethylation450	Whole blood	NA	4794	5	Adults	Both	chr12:133424566	12	1.33e+08	CHFR	Open sea	NA	NA	1.2e-05	NA	29311653_Marioni-R_cognitive_abilities__digit_test_basic_adjusted_model
cg24403578	Karlsson	SATSA	33883019	2021-04-21	Cognitive ability - processing speed	EFO_0003925, EFO_0008354	NA	NA	Cognitive ability - processing speed	DNA methylation	Age, Sex, Smoking, Batch effects	NA	M values	Illumina HumanMethylationEPIC	Whole blood	The sample included 238 (82 monozygotic, 156 dizygotic) complete twin pairs	535	1	Geriatrics	Both	chr11:124823829	11	1.25e+08	CCDC15	Island	0.41	0.09	4.5e-06	NA	33883019_Karlsson_cognitive_ability_-_processing_speed
cg24399529	Marioni R	FHS, InCHIANTI, LBC1921, LBC1936, MOBILIZE Boston, Normative Aging Study, Rotterdam Study (Rotterdam Bios and Rotterdam III) ,Twins UK, ARIC , GENOA	29311653	2018-01-08	Cognitive abilities: digit test	EFO_0003925	Basic adjusted model	Supplementary Table 4	DNA methylation	Cognitive abilities: digit test	age, sex, cell composition (reference based), batch effects, ancestry(genomic PCs)	Beta Values	NA	Illumina HumanMethylation450	Whole blood	NA	4794	5	Adults	Both	chr15:69373153	15	69373153	MIR548H4;TMEM84	Open sea	NA	NA	1.3e-05	NA	29311653_Marioni-R_cognitive_abilities__digit_test_basic_adjusted_model
cg24338091	Marioni R	FHS, InCHIANTI, LBC1921, LBC1936, MOBILIZE Boston, Normative Aging Study, Rotterdam Study (Rotterdam Bios and Rotterdam III) ,Twins UK, ARIC , GENOA	29311653	2018-01-08	Cognitive abilities: digit test	EFO_0003925	Basic adjusted model	Supplementary Table 4	DNA methylation	Cognitive abilities: digit test	age, sex, cell composition (reference based), batch effects, ancestry(genomic PCs)	Beta Values	NA	Illumina HumanMethylation450	Whole blood	NA	4794	5	Adults	Both	chr19:46270244	19	46270244	SIX5	Island	NA	NA	1.1e-05	NA	29311653_Marioni-R_cognitive_abilities__digit_test_basic_adjusted_model
cg24311282	Mohammadnejad A	MADT	33528912	2021-02-02	Cognitive function	EFO_0003925, EFO_0008354	Discovery - generalized correlation coefficient (nonlinear model)	Table S2	Cognitive function	DNA methylation	Age, sex, cell composition (reference based)	General cognitive composite score	M Values	Illumina HumanMethylation450	Whole blood	Analysis of twins. Cognitive function was scored based on 5 tests: verbal fluency, attention, and working memory (digits forward and digits backward) and memory (immediate and delayed word recall)	400	1	Geriatrics	Both	chr19:50464887	19	50464887	SIGLEC11	Open sea	0.13	NA	9.7e-05	Association statistics calculated using a generalized correlation coefficient. The "Beta" represents the "A score" from the models - see paper for more details	33528912_Mohammadnejad-A_cognitive_function_discovery_-_generalized_correlation_coefficient__nonlinear_model_
cg24296397	Marioni R	FHS, InCHIANTI, LBC1921, LBC1936, MOBILIZE Boston, Normative Aging Study, Rotterdam Study (Rotterdam Bios and Rotterdam III) ,Twins UK, ARIC , GENOA	29311653	2018-01-08	Cognitive abilities: digit test	EFO_0003925	Basic adjusted model	Supplementary Table 4	DNA methylation	Cognitive abilities: digit test	age, sex, cell composition (reference based), batch effects, ancestry(genomic PCs)	Beta Values	NA	Illumina HumanMethylation450	Whole blood	NA	4794	5	Adults	Both	chr3:49692537	3	49692537	BSN	South shelf	NA	NA	8.1e-07	NA	29311653_Marioni-R_cognitive_abilities__digit_test_basic_adjusted_model
cg24086592	Marioni RE	NA	25617346	2015-01-22	Fluid type general intelligence	EFO_0004337	NA	Table S2	DNA methylation	Fluid type general intelligence	Age, sex, cell composition	Beta values	NA	Illumina HumanMethylation450	Whole blood	NA	1072	1	Geriatrics	Both	chr1:211655732	1	211655732	RD3	South shelf	3.5999999999999997E-2	7.1999999999999998E-3	1.1e-06	-	25617346_fluid_type_general_intelligence
cg24046474	Marioni R	FHS, InCHIANTI, LBC1921, LBC1936, MOBILIZE Boston, Normative Aging Study, Rotterdam Study (Rotterdam Bios and Rotterdam III) ,Twins UK, ARIC , GENOA	29311653	2018-01-08	Cognitive abilities: digit test	EFO_0003925	Basic adjusted model	Supplementary Table 4	DNA methylation	Cognitive abilities: digit test	age, sex, cell composition (reference based), batch effects, ancestry(genomic PCs)	Beta Values	NA	Illumina HumanMethylation450	Whole blood	NA	4794	5	Adults	Both	chr9:130212550	9	1.3e+08	RPL12;LRSAM1	North shore	NA	NA	4.3e-06	NA	29311653_Marioni-R_cognitive_abilities__digit_test_basic_adjusted_model
cg24028809	Marioni R	FHS, InCHIANTI, LBC1921, LBC1936, MOBILIZE Boston, Normative Aging Study, Rotterdam Study (Rotterdam Bios and Rotterdam III) ,Twins UK, ARIC , GENOA	29311653	2018-01-08	Cognitive abilities: digit test	EFO_0003925	Basic adjusted model	Supplementary Table 4	DNA methylation	Cognitive abilities: digit test	age, sex, cell composition (reference based), batch effects, ancestry(genomic PCs)	Beta Values	NA	Illumina HumanMethylation450	Whole blood	NA	4794	5	Adults	Both	chr6:153414101	6	1.53e+08	RGS17	Open sea	NA	NA	2.1e-06	NA	29311653_Marioni-R_cognitive_abilities__digit_test_basic_adjusted_model
cg23988749	Mohammadnejad A	MADT	33528912	2021-02-02	Cognitive function	EFO_0003925, EFO_0008354	Discovery - kinship model	Table S2	Cognitive function	DNA methylation	Age, sex, cell composition (reference based), kinship matrix	General cognitive composite score	M Values	Illumina HumanMethylation450	Whole blood	Analysis of twins. Cognitive function was scored based on 5 tests: verbal fluency, attention, and working memory (digits forward and digits backward) and memory (immediate and delayed word recall)	400	1	Geriatrics	Both	chr6:30585293	6	30585293	MRPS18B;PPP1R10	Island	0.01	2.0999999999999999E-3	2.6e-06	NA	33528912_Mohammadnejad-A_cognitive_function_discovery_-_kinship_model
cg23919844	Marioni R	FHS, InCHIANTI, LBC1921, LBC1936, MOBILIZE Boston, Normative Aging Study, Rotterdam Study (Rotterdam Bios and Rotterdam III) ,Twins UK, ARIC , GENOA	29311653	2018-01-08	Cognitive abilities: digit test	EFO_0003925	Basic adjusted model	Supplementary Table 4	DNA methylation	Cognitive abilities: digit test	age, sex, cell composition (reference based), batch effects, ancestry(genomic PCs)	Beta Values	NA	Illumina HumanMethylation450	Whole blood	NA	4794	5	Adults	Both	chr13:111819481	13	1.12e+08	ARHGEF7	Open sea	NA	NA	2e-05	NA	29311653_Marioni-R_cognitive_abilities__digit_test_basic_adjusted_model
cg23919111	Marioni R	FHS, InCHIANTI, LBC1921, LBC1936, MOBILIZE Boston, Normative Aging Study, Rotterdam Study (Rotterdam Bios and Rotterdam III) ,Twins UK, ARIC , GENOA	29311653	2018-01-08	Cognitive abilities: digit test	EFO_0003925	Basic adjusted model	Supplementary Table 4	DNA methylation	Cognitive abilities: digit test	age, sex, cell composition (reference based), batch effects, ancestry(genomic PCs)	Beta Values	NA	Illumina HumanMethylation450	Whole blood	NA	4794	5	Adults	Both	chr14:95983256	14	95983256	-	Island	NA	NA	5.2e-06	NA	29311653_Marioni-R_cognitive_abilities__digit_test_basic_adjusted_model
cg23842572	Marioni R	FHS, InCHIANTI, LBC1921, LBC1936, MOBILIZE Boston, Normative Aging Study, Rotterdam Study (Rotterdam Bios and Rotterdam III) ,Twins UK, ARIC , GENOA	29311653	2018-01-08	Cognitive abilities: digit test	EFO_0003925	Basic adjusted model	Supplementary Table 4	DNA methylation	Cognitive abilities: digit test	age, sex, cell composition (reference based), batch effects, ancestry(genomic PCs)	Beta Values	NA	Illumina HumanMethylation450	Whole blood	NA	4794	5	Adults	Both	chr17:17030253	17	17030253	MPRIP	Open sea	NA	NA	1.5e-07	NA	29311653_Marioni-R_cognitive_abilities__digit_test_basic_adjusted_model
cg23841763	Soerensen M	MADT	32327964	2020-04-09	Cognitive function	EFO_0003925, EFO_0008354	NA	Table S3a	DNA methylation	Cognitive function	Sex, age, cell composition (reference based), ancestry (genomic PCs)	M Values	cognitive composite score	Illumina HumanMethylation450	Whole blood	Analysis of twins	452	1	Adults	Both	chr1:47134469	1	47134469	ATPAF1	South shore	2.7089999999999999E-2	6.0600000000000003E-3	1.3e-05	NA	32327964_Soerensen-M_cognitive_function
cg23839680	Marioni R	FHS, InCHIANTI, LBC1921, LBC1936, MOBILIZE Boston, Normative Aging Study, Rotterdam Study (Rotterdam Bios and Rotterdam III) ,Twins UK, ARIC , GENOA	29311653	2018-01-08	Cognitive abilities: digit test	EFO_0003925	Basic adjusted model	Supplementary Table 4	DNA methylation	Cognitive abilities: digit test	age, sex, cell composition (reference based), batch effects, ancestry(genomic PCs)	Beta Values	NA	Illumina HumanMethylation450	Whole blood	NA	4794	5	Adults	Both	chr7:56118238	7	56118238	CCT6A;PSPH	North shore	NA	NA	3.1e-06	NA	29311653_Marioni-R_cognitive_abilities__digit_test_basic_adjusted_model
cg23751922	Mohammadnejad A	MADT	33528912	2021-02-02	Cognitive function	EFO_0003925, EFO_0008354	Discovery - generalized correlation coefficient (nonlinear model)	Table S2	Cognitive function	DNA methylation	Age, sex, cell composition (reference based)	General cognitive composite score	M Values	Illumina HumanMethylation450	Whole blood	Analysis of twins. Cognitive function was scored based on 5 tests: verbal fluency, attention, and working memory (digits forward and digits backward) and memory (immediate and delayed word recall)	400	1	Geriatrics	Both	chr1:167523443	1	1.68e+08	CREG1	South shore	0.14000000000000001	NA	4.4e-05	Association statistics calculated using a generalized correlation coefficient. The "Beta" represents the "A score" from the models - see paper for more details	33528912_Mohammadnejad-A_cognitive_function_discovery_-_generalized_correlation_coefficient__nonlinear_model_
cg23731089	Mohammadnejad A	MADT	33528912	2021-02-02	Cognitive function	EFO_0003925, EFO_0008354	Discovery - generalized correlation coefficient (nonlinear model)	Table S2	Cognitive function	DNA methylation	Age, sex, cell composition (reference based)	General cognitive composite score	M Values	Illumina HumanMethylation450	Whole blood	Analysis of twins. Cognitive function was scored based on 5 tests: verbal fluency, attention, and working memory (digits forward and digits backward) and memory (immediate and delayed word recall)	400	1	Geriatrics	Both	chr8:141599208	8	1.42e+08	EIF2C2	Open sea	0.15	NA	6.8e-06	Association statistics calculated using a generalized correlation coefficient. The "Beta" represents the "A score" from the models - see paper for more details	33528912_Mohammadnejad-A_cognitive_function_discovery_-_generalized_correlation_coefficient__nonlinear_model_
cg23722790	Marioni R	FHS, InCHIANTI, LBC1921, LBC1936, MOBILIZE Boston, Normative Aging Study, Rotterdam Study (Rotterdam Bios and Rotterdam III) ,Twins UK, ARIC , GENOA	29311653	2018-01-08	Cognitive abilities: Phonemic Verbal Fluency	EFO_0003925	Basic adjusted model	Supplementary Table 4	DNA methylation	Cognitive abilities: Phonemic Verbal Fluency	age, sex, cell composition (reference based), batch effects, ancestry(genomic PCs)	Beta Values	NA	Illumina HumanMethylation450	Whole blood	NA	6405	8	Adults	Both	chr1:67467602	1	67467602	SLC35D1	Open sea	NA	NA	2.7e-08	NA	29311653_Marioni-R_cognitive_abilities__phonemic_verbal_fluency_basic_adjusted_model
cg23698124	Marioni R	FHS, InCHIANTI, LBC1921, LBC1936, MOBILIZE Boston, Normative Aging Study, Rotterdam Study (Rotterdam Bios and Rotterdam III) ,Twins UK, ARIC , GENOA	29311653	2018-01-08	Cognitive abilities: digit test	EFO_0003925	Basic adjusted model	Supplementary Table 4	DNA methylation	Cognitive abilities: digit test	age, sex, cell composition (reference based), batch effects, ancestry(genomic PCs)	Beta Values	NA	Illumina HumanMethylation450	Whole blood	NA	4794	5	Adults	Both	chr17:2154177	17	2154177	SMG6	Open sea	NA	NA	8.5e-06	NA	29311653_Marioni-R_cognitive_abilities__digit_test_basic_adjusted_model
cg23691006	Marioni R	FHS, InCHIANTI, LBC1921, LBC1936, MOBILIZE Boston, Normative Aging Study, Rotterdam Study (Rotterdam Bios and Rotterdam III) ,Twins UK, ARIC , GENOA	29311653	2018-01-08	Cognitive abilities: digit test	EFO_0003925	Basic adjusted model	Supplementary Table 4	DNA methylation	Cognitive abilities: digit test	age, sex, cell composition (reference based), batch effects, ancestry(genomic PCs)	Beta Values	NA	Illumina HumanMethylation450	Whole blood	NA	4794	5	Adults	Both	chr17:1510666	17	1510666	SLC43A2	South shore	NA	NA	8.4e-06	NA	29311653_Marioni-R_cognitive_abilities__digit_test_basic_adjusted_model
cg23689069	Marioni R	FHS, InCHIANTI, LBC1921, LBC1936, MOBILIZE Boston, Normative Aging Study, Rotterdam Study (Rotterdam Bios and Rotterdam III) ,Twins UK, ARIC , GENOA	29311653	2018-01-08	Cognitive abilities: digit test	EFO_0003925	Basic adjusted model	Supplementary Table 4	DNA methylation	Cognitive abilities: digit test	age, sex, cell composition (reference based), batch effects, ancestry(genomic PCs)	Beta Values	NA	Illumina HumanMethylation450	Whole blood	NA	4794	5	Adults	Both	chr14:31047670	14	31047670	G2E3	Open sea	NA	NA	9.9e-06	NA	29311653_Marioni-R_cognitive_abilities__digit_test_basic_adjusted_model
cg23684410	Marioni R	FHS, InCHIANTI, LBC1921, LBC1936, MOBILIZE Boston, Normative Aging Study, Rotterdam Study (Rotterdam Bios and Rotterdam III) ,Twins UK, ARIC , GENOA	29311653	2018-01-08	Cognitive abilities: digit test	EFO_0003925	Basic adjusted model	Supplementary Table 4	DNA methylation	Cognitive abilities: digit test	age, sex, cell composition (reference based), batch effects, ancestry(genomic PCs)	Beta Values	NA	Illumina HumanMethylation450	Whole blood	NA	4794	5	Adults	Both	chr11:116897558	11	1.17e+08	SIK3	Open sea	NA	NA	1.1e-05	NA	29311653_Marioni-R_cognitive_abilities__digit_test_basic_adjusted_model
cg23562023	Mohammadnejad A	MADT	33528912	2021-02-02	Cognitive function	EFO_0003925, EFO_0008354	Discovery - generalized correlation coefficient (nonlinear model)	Table S2	Cognitive function	DNA methylation	Age, sex, cell composition (reference based)	General cognitive composite score	M Values	Illumina HumanMethylation450	Whole blood	Analysis of twins. Cognitive function was scored based on 5 tests: verbal fluency, attention, and working memory (digits forward and digits backward) and memory (immediate and delayed word recall)	400	1	Geriatrics	Both	chr6:24429162	6	24429162	GPLD1	Open sea	0.13	NA	6.3e-05	Association statistics calculated using a generalized correlation coefficient. The "Beta" represents the "A score" from the models - see paper for more details	33528912_Mohammadnejad-A_cognitive_function_discovery_-_generalized_correlation_coefficient__nonlinear_model_
cg23480341	Marioni R	FHS, InCHIANTI, LBC1921, LBC1936, MOBILIZE Boston, Normative Aging Study, Rotterdam Study (Rotterdam Bios and Rotterdam III) ,Twins UK, ARIC , GENOA	29311653	2018-01-08	Cognitive abilities: digit test	EFO_0003925	Basic adjusted model	Supplementary Table 4	DNA methylation	Cognitive abilities: digit test	age, sex, cell composition (reference based), batch effects, ancestry(genomic PCs)	Beta Values	NA	Illumina HumanMethylation450	Whole blood	NA	4794	5	Adults	Both	chr20:43883705	20	43883705	SLPI	Open sea	NA	NA	4.2e-06	NA	29311653_Marioni-R_cognitive_abilities__digit_test_basic_adjusted_model
cg23397015	Soerensen M	MADT	32327964	2020-04-09	Cognitive function	EFO_0003925, EFO_0008354	NA	Table S3a	DNA methylation	Cognitive function	Sex, age, cell composition (reference based), ancestry (genomic PCs)	M Values	cognitive composite score	Illumina HumanMethylation450	Whole blood	Analysis of twins	452	1	Adults	Both	chr2:121102432	2	1.21e+08	INHBB	Island	1.6660000000000001E-2	4.1999999999999997E-3	9.8e-05	NA	32327964_Soerensen-M_cognitive_function
cg23327334	Marioni R	FHS, InCHIANTI, LBC1921, LBC1936, MOBILIZE Boston, Normative Aging Study, Rotterdam Study (Rotterdam Bios and Rotterdam III) ,Twins UK, ARIC , GENOA	29311653	2018-01-08	Cognitive abilities: digit test	EFO_0003925	Basic adjusted model	Supplementary Table 4	DNA methylation	Cognitive abilities: digit test	age, sex, cell composition (reference based), batch effects, ancestry(genomic PCs)	Beta Values	NA	Illumina HumanMethylation450	Whole blood	NA	4794	5	Adults	Both	chr5:176855304	5	1.77e+08	GRK6	South shore	NA	NA	3.1e-05	NA	29311653_Marioni-R_cognitive_abilities__digit_test_basic_adjusted_model
cg23315892	Marioni R	FHS, InCHIANTI, LBC1921, LBC1936, MOBILIZE Boston, Normative Aging Study, Rotterdam Study (Rotterdam Bios and Rotterdam III) ,Twins UK, ARIC , GENOA	29311653	2018-01-08	Cognitive abilities: digit test	EFO_0003925	Basic adjusted model	Supplementary Table 4	DNA methylation	Cognitive abilities: digit test	age, sex, cell composition (reference based), batch effects, ancestry(genomic PCs)	Beta Values	NA	Illumina HumanMethylation450	Whole blood	NA	4794	5	Adults	Both	chr12:26351840	12	26351840	SSPN	South shelf	NA	NA	2.1e-05	NA	29311653_Marioni-R_cognitive_abilities__digit_test_basic_adjusted_model
cg23291900	Soerensen M	MADT	32327964	2020-04-09	Cognitive function	EFO_0003925, EFO_0008354	NA	Table S3a	DNA methylation	Cognitive function	Sex, age, cell composition (reference based), ancestry (genomic PCs)	M Values	cognitive composite score	Illumina HumanMethylation450	Whole blood	Analysis of twins	452	1	Adults	Both	chr1:223316927	1	2.23e+08	TLR5	South shore	2.1299999999999999E-2	5.1500000000000001E-3	5e-05	NA	32327964_Soerensen-M_cognitive_function
cg23217419	Marioni RE	NA	25617346	2015-01-22	Fluid type general intelligence	EFO_0004337	NA	Table S2	DNA methylation	Fluid type general intelligence	Age, sex, cell composition	Beta values	NA	Illumina HumanMethylation450	Whole blood	NA	1072	1	Geriatrics	Both	chr1:180881088	1	180881088	KIAA1614	North shore	-3.6999999999999998E-2	8.3000000000000001E-3	8.9e-06	-	25617346_fluid_type_general_intelligence
cg23116910	Karlsson	SATSA	33883019	2021-04-21	Cognitive ability - Episodic memory	EFO_0003925, EFO_0008354	NA	Additional file 2	Cognitive ability - Episodic memory	DNA methylation	Age, Sex, Smoking, Batch effects	NA	M values	Illumina HumanMethylationEPIC	Whole blood	The sample included 238 (82 monozygotic, 156 dizygotic) complete twin pairs	535	1	Geriatrics	Both	chr10:134833825	10	1.35e+08	-	North shore	-0.25	0.06	7.6e-06	NA	33883019_Karlsson_cognitive_ability_-_episodic_memory
cg23088126	Marioni R	FHS, InCHIANTI, LBC1921, LBC1936, MOBILIZE Boston, Normative Aging Study, Rotterdam Study (Rotterdam Bios and Rotterdam III) ,Twins UK, ARIC , GENOA	29311653	2018-01-08	Cognitive abilities: Phonemic Verbal Fluency	EFO_0003925	Basic adjusted model	Supplementary Table 4	DNA methylation	Cognitive abilities: Phonemic Verbal Fluency	age, sex, cell composition (reference based), batch effects, ancestry(genomic PCs)	Beta Values	NA	Illumina HumanMethylation450	Whole blood	NA	6405	8	Adults	Both	chr1:207078912	1	2.07e+08	FAIM3	North shelf	NA	NA	2.2e-06	NA	29311653_Marioni-R_cognitive_abilities__phonemic_verbal_fluency_basic_adjusted_model
cg23023970	Marioni R	FHS, InCHIANTI, LBC1921, LBC1936, MOBILIZE Boston, Normative Aging Study, Rotterdam Study (Rotterdam Bios and Rotterdam III) ,Twins UK, ARIC , GENOA	29311653	2018-01-08	Cognitive abilities: digit test	EFO_0003925	Basic adjusted model	Supplementary Table 4	DNA methylation	Cognitive abilities: digit test	age, sex, cell composition (reference based), batch effects, ancestry(genomic PCs)	Beta Values	NA	Illumina HumanMethylation450	Whole blood	NA	4794	5	Adults	Both	chr10:134385698	10	1.34e+08	INPP5A	Open sea	NA	NA	3.5e-05	NA	29311653_Marioni-R_cognitive_abilities__digit_test_basic_adjusted_model
cg22998476	Marioni R	FHS, InCHIANTI, LBC1921, LBC1936, MOBILIZE Boston, Normative Aging Study, Rotterdam Study (Rotterdam Bios and Rotterdam III) ,Twins UK, ARIC , GENOA	29311653	2018-01-08	Cognitive abilities: digit test	EFO_0003925	Basic adjusted model	Supplementary Table 4	DNA methylation	Cognitive abilities: digit test	age, sex, cell composition (reference based), batch effects, ancestry(genomic PCs)	Beta Values	NA	Illumina HumanMethylation450	Whole blood	NA	4794	5	Adults	Both	chr10:74058092	10	74058092	-	South shore	NA	NA	3e-06	NA	29311653_Marioni-R_cognitive_abilities__digit_test_basic_adjusted_model
cg22953759	Marioni R	FHS, InCHIANTI, LBC1921, LBC1936, MOBILIZE Boston, Normative Aging Study, Rotterdam Study (Rotterdam Bios and Rotterdam III) ,Twins UK, ARIC , GENOA	29311653	2018-01-08	Cognitive abilities: digit test	EFO_0003925	Basic adjusted model	Supplementary Table 4	DNA methylation	Cognitive abilities: digit test	age, sex, cell composition (reference based), batch effects, ancestry(genomic PCs)	Beta Values	NA	Illumina HumanMethylation450	Whole blood	NA	4794	5	Adults	Both	chr5:10632397	5	10632397	ANKRD33B	Open sea	NA	NA	4.9e-09	NA	29311653_Marioni-R_cognitive_abilities__digit_test_basic_adjusted_model
cg22926842	Marioni R	FHS, InCHIANTI, LBC1921, LBC1936, MOBILIZE Boston, Normative Aging Study, Rotterdam Study (Rotterdam Bios and Rotterdam III) ,Twins UK, ARIC , GENOA	29311653	2018-01-08	Cognitive abilities: digit test	EFO_0003925	Basic adjusted model	Supplementary Table 4	DNA methylation	Cognitive abilities: digit test	age, sex, cell composition (reference based), batch effects, ancestry(genomic PCs)	Beta Values	NA	Illumina HumanMethylation450	Whole blood	NA	4794	5	Adults	Both	chr22:42336869	22	42336869	CENPM	Open sea	NA	NA	1.4e-05	NA	29311653_Marioni-R_cognitive_abilities__digit_test_basic_adjusted_model
cg22921229	Karlsson	SATSA	33883019	2021-04-21	Cognitive ability - Working memory	EFO_0003925, EFO_0008354	NA	Additional file 2	Cognitive ability - Working memory	DNA methylation	Age, Sex, Smoking, Batch effects	NA	M values	Illumina HumanMethylationEPIC	Whole blood	The sample included 238 (82 monozygotic, 156 dizygotic) complete twin pairs	535	1	Geriatrics	Both	chr13:113636229	13	1.14e+08	MCF2L	South shore	2.0099999999999998	0.44	5.4e-06	NA	33883019_Karlsson_cognitive_ability_-_working_memory
cg22825780	Soerensen M	MADT	32327964	2020-04-09	Cognitive function	EFO_0003925, EFO_0008354	NA	Table S3a	DNA methylation	Cognitive function	Sex, age, cell composition (reference based), ancestry (genomic PCs)	M Values	cognitive composite score	Illumina HumanMethylation450	Whole blood	Analysis of twins	452	1	Adults	Both	chr7:48076004	7	48076004	C7orf57	South shore	-1.353E-2	3.3999999999999998E-3	9.3e-05	NA	32327964_Soerensen-M_cognitive_function
cg22785852	Karlsson	SATSA	33883019	2021-04-21	Cognitive ability - Working memory	EFO_0003925, EFO_0008354	NA	Additional file 2	Cognitive ability - Working memory	DNA methylation	Age, Sex, Smoking, Batch effects	NA	M values	Illumina HumanMethylationEPIC	Whole blood	The sample included 238 (82 monozygotic, 156 dizygotic) complete twin pairs	535	1	Geriatrics	Both	chr1:207992469	1	2.08e+08	LOC148696	Open sea	1.86	0.4	3.4e-06	NA	33883019_Karlsson_cognitive_ability_-_working_memory
cg22684041	Karlsson	SATSA	33883019	2021-04-21	Cognitive ability - Episodic memory	EFO_0003925, EFO_0008354	NA	Additional file 2	Cognitive ability - Episodic memory	DNA methylation	Age, Sex, Smoking, Batch effects	NA	M values	Illumina HumanMethylationEPIC	Whole blood	The sample included 238 (82 monozygotic, 156 dizygotic) complete twin pairs	535	1	Geriatrics	Both	chr19:1904554	19	1904554	SCAMP4;ADAT3	North shore	0.24	0.05	7e-06	NA	33883019_Karlsson_cognitive_ability_-_episodic_memory
cg22640868	Marioni R	FHS, InCHIANTI, LBC1921, LBC1936, MOBILIZE Boston, Normative Aging Study, Rotterdam Study (Rotterdam Bios and Rotterdam III) ,Twins UK, ARIC , GENOA	29311653	2018-01-08	Cognitive abilities: digit test	EFO_0003925	Basic adjusted model	Supplementary Table 4	DNA methylation	Cognitive abilities: digit test	age, sex, cell composition (reference based), batch effects, ancestry(genomic PCs)	Beta Values	NA	Illumina HumanMethylation450	Whole blood	NA	4794	5	Adults	Both	chr17:26661374	17	26661374	TNFAIP1;IFT20	North shore	NA	NA	3.3e-05	NA	29311653_Marioni-R_cognitive_abilities__digit_test_basic_adjusted_model
cg22540135	Marioni R	FHS, InCHIANTI, LBC1921, LBC1936, MOBILIZE Boston, Normative Aging Study, Rotterdam Study (Rotterdam Bios and Rotterdam III) ,Twins UK, ARIC , GENOA	29311653	2018-01-08	Cognitive abilities: digit test	EFO_0003925	Basic adjusted model	Supplementary Table 4	DNA methylation	Cognitive abilities: digit test	age, sex, cell composition (reference based), batch effects, ancestry(genomic PCs)	Beta Values	NA	Illumina HumanMethylation450	Whole blood	NA	4794	5	Adults	Both	chr19:51898904	19	51898904	-	South shore	NA	NA	3.2e-05	NA	29311653_Marioni-R_cognitive_abilities__digit_test_basic_adjusted_model
cg22331294	Marioni R	FHS, InCHIANTI, LBC1921, LBC1936, MOBILIZE Boston, Normative Aging Study, Rotterdam Study (Rotterdam Bios and Rotterdam III) ,Twins UK, ARIC , GENOA	29311653	2018-01-08	Cognitive abilities: digit test	EFO_0003925	Basic adjusted model	Supplementary Table 4	DNA methylation	Cognitive abilities: digit test	age, sex, cell composition (reference based), batch effects, ancestry(genomic PCs)	Beta Values	NA	Illumina HumanMethylation450	Whole blood	NA	4794	5	Adults	Both	chr3:45698299	3	45698299	LIMD1	Open sea	NA	NA	1.4e-07	NA	29311653_Marioni-R_cognitive_abilities__digit_test_basic_adjusted_model
cg22235018	Marioni RE	NA	25617346	2015-01-22	Fluid type general intelligence	EFO_0004337	NA	Table S2	DNA methylation	Fluid type general intelligence	Age, sex, cell composition	Beta values	NA	Illumina HumanMethylation450	Whole blood	NA	1072	1	Geriatrics	Both	chr6:50692150	6	50692150	TFAP2D	Island	-3.9E-2	8.6999999999999994E-3	1e-05	-	25617346_fluid_type_general_intelligence
cg22043168	Marioni R	FHS, InCHIANTI, LBC1921, LBC1936, MOBILIZE Boston, Normative Aging Study, Rotterdam Study (Rotterdam Bios and Rotterdam III) ,Twins UK, ARIC , GENOA	29311653	2018-01-08	Cognitive abilities: Phonemic Verbal Fluency	EFO_0003925	Basic adjusted model	Supplementary Table 4	DNA methylation	Cognitive abilities: Phonemic Verbal Fluency	age, sex, cell composition (reference based), batch effects, ancestry(genomic PCs)	Beta Values	NA	Illumina HumanMethylation450	Whole blood	NA	6405	8	Adults	Both	chr11:27741077	11	27741077	BDNF	Island	NA	NA	2.6e-06	NA	29311653_Marioni-R_cognitive_abilities__phonemic_verbal_fluency_basic_adjusted_model
cg21994045	Mohammadnejad A	MADT	33528912	2021-02-02	Cognitive function	EFO_0003925, EFO_0008354	Discovery - generalized correlation coefficient (nonlinear model)	Table S2	Cognitive function	DNA methylation	Age, sex, cell composition (reference based)	General cognitive composite score	M Values	Illumina HumanMethylation450	Whole blood	Analysis of twins. Cognitive function was scored based on 5 tests: verbal fluency, attention, and working memory (digits forward and digits backward) and memory (immediate and delayed word recall)	400	1	Geriatrics	Both	chr19:10403936	19	10403936	ICAM5	Island	0.13	NA	8.3e-05	Association statistics calculated using a generalized correlation coefficient. The "Beta" represents the "A score" from the models - see paper for more details	33528912_Mohammadnejad-A_cognitive_function_discovery_-_generalized_correlation_coefficient__nonlinear_model_
cg21990700	Marioni R	FHS, InCHIANTI, LBC1921, LBC1936, MOBILIZE Boston, Normative Aging Study, Rotterdam Study (Rotterdam Bios and Rotterdam III) ,Twins UK, ARIC , GENOA	29311653	2018-01-08	Cognitive abilities: digit test	EFO_0003925	Basic adjusted model	Supplementary Table 4	DNA methylation	Cognitive abilities: digit test	age, sex, cell composition (reference based), batch effects, ancestry(genomic PCs)	Beta Values	NA	Illumina HumanMethylation450	Whole blood	NA	4794	5	Adults	Both	chr12:7260776	12	7260776	LOC283314;C1RL	Open sea	NA	NA	2.7e-06	NA	29311653_Marioni-R_cognitive_abilities__digit_test_basic_adjusted_model
cg21963920	Marioni RE	NA	25617346	2015-01-22	Fluid type general intelligence	EFO_0004337	NA	Table S2	DNA methylation	Fluid type general intelligence	Age, sex, cell composition	Beta values	NA	Illumina HumanMethylation450	Whole blood	NA	1072	1	Geriatrics	Both	chr2:237216266	2	237216266	-	Open sea	3.4000000000000002E-2	7.0000000000000001E-3	1.7e-06	-	25617346_fluid_type_general_intelligence
cg21853568	Marioni R	FHS, InCHIANTI, LBC1921, LBC1936, MOBILIZE Boston, Normative Aging Study, Rotterdam Study (Rotterdam Bios and Rotterdam III) ,Twins UK, ARIC , GENOA	29311653	2018-01-08	Cognitive abilities: digit test	EFO_0003925	Basic adjusted model	Supplementary Table 4	DNA methylation	Cognitive abilities: digit test	age, sex, cell composition (reference based), batch effects, ancestry(genomic PCs)	Beta Values	NA	Illumina HumanMethylation450	Whole blood	NA	4794	5	Adults	Both	chr1:16408902	1	16408902	-	Open sea	NA	NA	2.3e-05	NA	29311653_Marioni-R_cognitive_abilities__digit_test_basic_adjusted_model
cg21766592	Marioni R	FHS, InCHIANTI, LBC1921, LBC1936, MOBILIZE Boston, Normative Aging Study, Rotterdam Study (Rotterdam Bios and Rotterdam III) ,Twins UK, ARIC , GENOA	29311653	2018-01-08	Cognitive abilities: digit test	EFO_0003925	Basic adjusted model	Supplementary Table 4	DNA methylation	Cognitive abilities: digit test	age, sex, cell composition (reference based), batch effects, ancestry(genomic PCs)	Beta Values	NA	Illumina HumanMethylation450	Whole blood	NA	4794	5	Adults	Both	chr19:47288066	19	47288066	SLC1A5	North shelf	NA	NA	2.5e-05	NA	29311653_Marioni-R_cognitive_abilities__digit_test_basic_adjusted_model
cg21658347	Marioni R	FHS, InCHIANTI, LBC1921, LBC1936, MOBILIZE Boston, Normative Aging Study, Rotterdam Study (Rotterdam Bios and Rotterdam III) ,Twins UK, ARIC , GENOA	29311653	2018-01-08	Cognitive abilities: digit test	EFO_0003925	Basic adjusted model	Supplementary Table 4	DNA methylation	Cognitive abilities: digit test	age, sex, cell composition (reference based), batch effects, ancestry(genomic PCs)	Beta Values	NA	Illumina HumanMethylation450	Whole blood	NA	4794	5	Adults	Both	chr6:9865260	6	9865260	-	Open sea	NA	NA	2.1e-05	NA	29311653_Marioni-R_cognitive_abilities__digit_test_basic_adjusted_model
cg21609339	Marioni R	FHS, InCHIANTI, LBC1921, LBC1936, MOBILIZE Boston, Normative Aging Study, Rotterdam Study (Rotterdam Bios and Rotterdam III) ,Twins UK, ARIC , GENOA	29311653	2018-01-08	Cognitive abilities: Phonemic Verbal Fluency	EFO_0003925	Basic adjusted model	Supplementary Table 4	DNA methylation	Cognitive abilities: Phonemic Verbal Fluency	age, sex, cell composition (reference based), batch effects, ancestry(genomic PCs)	Beta Values	NA	Illumina HumanMethylation450	Whole blood	NA	6405	8	Adults	Both	chr20:44650270	20	44650270	SLC12A5	North shore	NA	NA	4e-06	NA	29311653_Marioni-R_cognitive_abilities__phonemic_verbal_fluency_basic_adjusted_model
cg21566642	Marioni R	FHS, InCHIANTI, LBC1921, LBC1936, MOBILIZE Boston, Normative Aging Study, Rotterdam Study (Rotterdam Bios and Rotterdam III) ,Twins UK, ARIC , GENOA	29311653	2018-01-08	Cognitive abilities: digit test	EFO_0003925	Basic adjusted model	Supplementary Table 4	DNA methylation	Cognitive abilities: digit test	age, sex, cell composition (reference based), batch effects, ancestry(genomic PCs)	Beta Values	NA	Illumina HumanMethylation450	Whole blood	NA	4794	5	Adults	Both	chr2:233284661	2	2.33e+08	-	Island	NA	NA	4.5e-10	NA	29311653_Marioni-R_cognitive_abilities__digit_test_basic_adjusted_model
cg21494379	Marioni R	FHS, InCHIANTI, LBC1921, LBC1936, MOBILIZE Boston, Normative Aging Study, Rotterdam Study (Rotterdam Bios and Rotterdam III) ,Twins UK, ARIC , GENOA	29311653	2018-01-08	Cognitive abilities: digit test	EFO_0003925	Basic adjusted model	Supplementary Table 4	DNA methylation	Cognitive abilities: digit test	age, sex, cell composition (reference based), batch effects, ancestry(genomic PCs)	Beta Values	NA	Illumina HumanMethylation450	Whole blood	NA	4794	5	Adults	Both	chr5:88275243	5	88275243	-	Open sea	NA	NA	2.1e-05	NA	29311653_Marioni-R_cognitive_abilities__digit_test_basic_adjusted_model
cg21452471	Karlsson	SATSA	33883019	2021-04-21	Cognitive ability - General cognition	EFO_0003925, EFO_0008354	NA	Additional file 2	Cognitive ability - General cognition	DNA methylation	Age, Sex, Smoking, Batch effects	NA	M values	Illumina HumanMethylationEPIC	Whole blood	The sample included 238 (82 monozygotic, 156 dizygotic) complete twin pairs	535	1	Geriatrics	Both	chr7:2701636	7	2701636	TTYH3	Island	1.69	0.37	8.4e-06	NA	33883019_Karlsson_cognitive_ability_-_general_cognition
cg21450381	Marioni R	FHS, InCHIANTI, LBC1921, LBC1936, MOBILIZE Boston, Normative Aging Study, Rotterdam Study (Rotterdam Bios and Rotterdam III) ,Twins UK, ARIC , GENOA	29311653	2018-01-08	Cognitive abilities: MMSE	EFO_0003925	Basic adjusted model	Supplementary Table 4	DNA methylation	Cognitive abilities: MMSE	age, sex, cell composition (reference based), batch effects, ancestry(genomic PCs)	Beta Values	NA	Illumina HumanMethylation450	Whole blood	NA	6809	10	Adults	Both	chr12:19836352	12	19836352	-	Open sea	NA	NA	1e-08	NA	29311653_Marioni-R_cognitive_abilities__mmse_basic_adjusted_model
cg21289191	Marioni RE	NA	25617346	2015-01-22	Fluid type general intelligence	EFO_0004337	NA	Table S2	DNA methylation	Fluid type general intelligence	Age, sex, cell composition	Beta values	NA	Illumina HumanMethylation450	Whole blood	NA	1072	1	Geriatrics	Both	chr7:47694745	7	47694745	C7orf65	Open sea	3.2000000000000001E-2	7.1000000000000004E-3	7.2e-06	-	25617346_fluid_type_general_intelligence
cg21265568	Karlsson	SATSA	33883019	2021-04-21	Cognitive ability - processing speed	EFO_0003925, EFO_0008354	NA	NA	Cognitive ability - processing speed	DNA methylation	Age, Sex, Smoking, Batch effects	NA	M values	Illumina HumanMethylationEPIC	Whole blood	The sample included 238 (82 monozygotic, 156 dizygotic) complete twin pairs	535	1	Geriatrics	Both	chr12:53473407	12	53473407	SPRYD3	Island	-0.12	0.03	3.1e-06	NA	33883019_Karlsson_cognitive_ability_-_processing_speed
cg21241410	Marioni R	FHS, InCHIANTI, LBC1921, LBC1936, MOBILIZE Boston, Normative Aging Study, Rotterdam Study (Rotterdam Bios and Rotterdam III) ,Twins UK, ARIC , GENOA	29311653	2018-01-08	Cognitive abilities: digit test	EFO_0003925	Basic adjusted model	Supplementary Table 4	DNA methylation	Cognitive abilities: digit test	age, sex, cell composition (reference based), batch effects, ancestry(genomic PCs)	Beta Values	NA	Illumina HumanMethylation450	Whole blood	NA	4794	5	Adults	Both	chr2:43267816	2	43267816	-	Open sea	NA	NA	2.2e-06	NA	29311653_Marioni-R_cognitive_abilities__digit_test_basic_adjusted_model
cg21201401	Marioni R	FHS, InCHIANTI, LBC1921, LBC1936, MOBILIZE Boston, Normative Aging Study, Rotterdam Study (Rotterdam Bios and Rotterdam III) ,Twins UK, ARIC , GENOA	29311653	2018-01-08	Cognitive abilities: digit test	EFO_0003925	Basic adjusted model	Supplementary Table 4	DNA methylation	Cognitive abilities: digit test	age, sex, cell composition (reference based), batch effects, ancestry(genomic PCs)	Beta Values	NA	Illumina HumanMethylation450	Whole blood	NA	4794	5	Adults	Both	chr20:62367884	20	62367884	LIME1	North shore	NA	NA	1.6e-05	NA	29311653_Marioni-R_cognitive_abilities__digit_test_basic_adjusted_model
cg21159778	Karlsson	SATSA	33883019	2021-04-21	Cognitive ability - processing speed	EFO_0003925, EFO_0008354	NA	NA	Cognitive ability - processing speed	DNA methylation	Age, Sex, Smoking, Batch effects	NA	M values	Illumina HumanMethylationEPIC	Whole blood	The sample included 238 (82 monozygotic, 156 dizygotic) complete twin pairs	535	1	Geriatrics	Both	chr9:117266918	9	1.17e+08	DFNB31	Island	-1.58	0.35	9.7e-06	NA	33883019_Karlsson_cognitive_ability_-_processing_speed
cg21112485	Mohammadnejad A	MADT	33528912	2021-02-02	Cognitive function	EFO_0003925, EFO_0008354	Discovery - kinship model	Table S2	Cognitive function	DNA methylation	Age, sex, cell composition (reference based), kinship matrix	General cognitive composite score	M Values	Illumina HumanMethylation450	Whole blood	Analysis of twins. Cognitive function was scored based on 5 tests: verbal fluency, attention, and working memory (digits forward and digits backward) and memory (immediate and delayed word recall)	400	1	Geriatrics	Both	chr1:11808413	1	11808413	AGTRAP	Open sea	-7.1999999999999998E-3	1.6999999999999999E-3	3.5e-05	NA	33528912_Mohammadnejad-A_cognitive_function_discovery_-_kinship_model
cg21109744	Marioni R	FHS, InCHIANTI, LBC1921, LBC1936, MOBILIZE Boston, Normative Aging Study, Rotterdam Study (Rotterdam Bios and Rotterdam III) ,Twins UK, ARIC , GENOA	29311653	2018-01-08	Cognitive abilities: Phonemic Verbal Fluency	EFO_0003925	Basic adjusted model	Supplementary Table 4	DNA methylation	Cognitive abilities: Phonemic Verbal Fluency	age, sex, cell composition (reference based), batch effects, ancestry(genomic PCs)	Beta Values	NA	Illumina HumanMethylation450	Whole blood	NA	6405	8	Adults	Both	chr3:126113743	3	1.26e+08	CCDC37	Island	NA	NA	1e-06	NA	29311653_Marioni-R_cognitive_abilities__phonemic_verbal_fluency_basic_adjusted_model
cg21108085	Marioni R	FHS, InCHIANTI, LBC1921, LBC1936, MOBILIZE Boston, Normative Aging Study, Rotterdam Study (Rotterdam Bios and Rotterdam III) ,Twins UK, ARIC , GENOA	29311653	2018-01-08	Cognitive abilities: digit test	EFO_0003925	Basic adjusted model	Supplementary Table 4	DNA methylation	Cognitive abilities: digit test	age, sex, cell composition (reference based), batch effects, ancestry(genomic PCs)	Beta Values	NA	Illumina HumanMethylation450	Whole blood	NA	4794	5	Adults	Both	chr11:44591098	11	44591098	CD82	South shelf	NA	NA	4.9e-08	NA	29311653_Marioni-R_cognitive_abilities__digit_test_basic_adjusted_model
cg21055554	Marioni R	FHS, InCHIANTI, LBC1921, LBC1936, MOBILIZE Boston, Normative Aging Study, Rotterdam Study (Rotterdam Bios and Rotterdam III) ,Twins UK, ARIC , GENOA	29311653	2018-01-08	Cognitive abilities: digit test	EFO_0003925	Basic adjusted model	Supplementary Table 4	DNA methylation	Cognitive abilities: digit test	age, sex, cell composition (reference based), batch effects, ancestry(genomic PCs)	Beta Values	NA	Illumina HumanMethylation450	Whole blood	NA	4794	5	Adults	Both	chr12:113652889	12	1.14e+08	IQCD	Open sea	NA	NA	1.7e-05	NA	29311653_Marioni-R_cognitive_abilities__digit_test_basic_adjusted_model
cg20859731	Marioni R	FHS, InCHIANTI, LBC1921, LBC1936, MOBILIZE Boston, Normative Aging Study, Rotterdam Study (Rotterdam Bios and Rotterdam III) ,Twins UK, ARIC , GENOA	29311653	2018-01-08	Cognitive abilities: Phonemic Verbal Fluency	EFO_0003925	Basic adjusted model	Supplementary Table 4	DNA methylation	Cognitive abilities: Phonemic Verbal Fluency	age, sex, cell composition (reference based), batch effects, ancestry(genomic PCs)	Beta Values	NA	Illumina HumanMethylation450	Whole blood	NA	6405	8	Adults	Both	chr20:36226820	20	36226820	-	Island	NA	NA	1.6e-06	NA	29311653_Marioni-R_cognitive_abilities__phonemic_verbal_fluency_basic_adjusted_model
cg20807852	Marioni R	FHS, InCHIANTI, LBC1921, LBC1936, MOBILIZE Boston, Normative Aging Study, Rotterdam Study (Rotterdam Bios and Rotterdam III) ,Twins UK, ARIC , GENOA	29311653	2018-01-08	Cognitive abilities: digit test	EFO_0003925	Basic adjusted model	Supplementary Table 4	DNA methylation	Cognitive abilities: digit test	age, sex, cell composition (reference based), batch effects, ancestry(genomic PCs)	Beta Values	NA	Illumina HumanMethylation450	Whole blood	NA	4794	5	Adults	Both	chr17:48786231	17	48786231	ANKRD40	South shore	NA	NA	3e-05	NA	29311653_Marioni-R_cognitive_abilities__digit_test_basic_adjusted_model
cg20644253	Mohammadnejad A	MADT	33528912	2021-02-02	Cognitive function	EFO_0003925, EFO_0008354	Discovery - kinship model	Table S2	Cognitive function	DNA methylation	Age, sex, cell composition (reference based), kinship matrix	General cognitive composite score	M Values	Illumina HumanMethylation450	Whole blood	Analysis of twins. Cognitive function was scored based on 5 tests: verbal fluency, attention, and working memory (digits forward and digits backward) and memory (immediate and delayed word recall)	400	1	Geriatrics	Both	chr19:19431407	19	19431407	KIAA0892;SF4	Island	8.2000000000000007E-3	1.9E-3	2.2e-05	NA	33528912_Mohammadnejad-A_cognitive_function_discovery_-_kinship_model
cg20548013	Marioni RE	NA	25617346	2015-01-22	Fluid type general intelligence	EFO_0004337	NA	Table S2	DNA methylation	Fluid type general intelligence	Age, sex, cell composition	Beta values	NA	Illumina HumanMethylation450	Whole blood	NA	1072	1	Geriatrics	Both	chr6:12887210	6	12887210	PHACTR1	Open sea	3.1E-2	6.7000000000000002E-3	4.6e-06	-	25617346_fluid_type_general_intelligence
cg20497212	Mohammadnejad A	MADT	33528912	2021-02-02	Cognitive function	EFO_0003925, EFO_0008354	Discovery - generalized correlation coefficient (nonlinear model)	Table S2	Cognitive function	DNA methylation	Age, sex, cell composition (reference based)	General cognitive composite score	M Values	Illumina HumanMethylation450	Whole blood	Analysis of twins. Cognitive function was scored based on 5 tests: verbal fluency, attention, and working memory (digits forward and digits backward) and memory (immediate and delayed word recall)	400	1	Geriatrics	Both	chr7:36672687	7	36672687	AOAH	Open sea	0.15	NA	9e-06	Association statistics calculated using a generalized correlation coefficient. The "Beta" represents the "A score" from the models - see paper for more details	33528912_Mohammadnejad-A_cognitive_function_discovery_-_generalized_correlation_coefficient__nonlinear_model_
cg20482334	Mohammadnejad A	MADT	33528912	2021-02-02	Cognitive function	EFO_0003925, EFO_0008354	Discovery - kinship model	Table S2	Cognitive function	DNA methylation	Age, sex, cell composition (reference based), kinship matrix	General cognitive composite score	M Values	Illumina HumanMethylation450	Whole blood	Analysis of twins. Cognitive function was scored based on 5 tests: verbal fluency, attention, and working memory (digits forward and digits backward) and memory (immediate and delayed word recall)	400	1	Geriatrics	Both	chr17:80048531	17	80048531	FASN	North shore	-6.7999999999999996E-3	1.6000000000000001E-3	1.3e-05	NA	33528912_Mohammadnejad-A_cognitive_function_discovery_-_kinship_model
cg20385229	Marioni R	FHS, InCHIANTI, LBC1921, LBC1936, MOBILIZE Boston, Normative Aging Study, Rotterdam Study (Rotterdam Bios and Rotterdam III) ,Twins UK, ARIC , GENOA	29311653	2018-01-08	Cognitive abilities: digit test	EFO_0003925	Basic adjusted model	Supplementary Table 4	DNA methylation	Cognitive abilities: digit test	age, sex, cell composition (reference based), batch effects, ancestry(genomic PCs)	Beta Values	NA	Illumina HumanMethylation450	Whole blood	NA	4794	5	Adults	Both	chr14:78175470	14	78175470	ALKBH1;C14orf156	South shore	NA	NA	2.5e-05	NA	29311653_Marioni-R_cognitive_abilities__digit_test_basic_adjusted_model
cg20241801	Karlsson	SATSA	33883019	2021-04-21	Cognitive ability - Working memory	EFO_0003925, EFO_0008354	NA	Additional file 2	Cognitive ability - Working memory	DNA methylation	Age, Sex, Smoking, Batch effects	NA	M values	Illumina HumanMethylationEPIC	Whole blood	The sample included 238 (82 monozygotic, 156 dizygotic) complete twin pairs	535	1	Geriatrics	Both	chr20:37555079	20	37555079	FAM83D	Island	2.12	0.47	8e-06	NA	33883019_Karlsson_cognitive_ability_-_working_memory
cg20210482	Marioni R	FHS, InCHIANTI, LBC1921, LBC1936, MOBILIZE Boston, Normative Aging Study, Rotterdam Study (Rotterdam Bios and Rotterdam III) ,Twins UK, ARIC , GENOA	29311653	2018-01-08	Cognitive Abilities: Vocabulary	EFO_0003925	Basic adjusted model	Supplementary Table 4	DNA methylation	Cognitive Abilities: Vocabulary	age, sex, cell composition (reference based), batch effects, ancestry(genomic PCs)	Beta Values	NA	Illumina HumanMethylation450	Whole blood	NA	3013	3	Adults	Both	chr11:126286493	11	1.26e+08	-	Island	NA	NA	4.2e-08	NA	29311653_Marioni-R_cognitive_abilities__vocabulary_basic_adjusted_model
cg20072245	Karlsson	SATSA	33883019	2021-04-21	Cognitive ability - Working memory	EFO_0003925, EFO_0008354	NA	Additional file 2	Cognitive ability - Working memory	DNA methylation	Age, Sex, Smoking, Batch effects	NA	M values	Illumina HumanMethylationEPIC	Whole blood	The sample included 238 (82 monozygotic, 156 dizygotic) complete twin pairs	535	1	Geriatrics	Both	chr15:90645551	15	90645551	IDH2	Island	1.95	0.41	2.6e-06	NA	33883019_Karlsson_cognitive_ability_-_working_memory
cg19986872	Mohammadnejad A	MADT	33528912	2021-02-02	Cognitive function	EFO_0003925, EFO_0008354	Discovery - generalized correlation coefficient (nonlinear model)	Table S2	Cognitive function	DNA methylation	Age, sex, cell composition (reference based)	General cognitive composite score	M Values	Illumina HumanMethylation450	Whole blood	Analysis of twins. Cognitive function was scored based on 5 tests: verbal fluency, attention, and working memory (digits forward and digits backward) and memory (immediate and delayed word recall)	400	1	Geriatrics	Both	chr5:131347773	5	1.31e+08	ACSL6	Island	0.13	NA	8.8e-05	Association statistics calculated using a generalized correlation coefficient. The "Beta" represents the "A score" from the models - see paper for more details	33528912_Mohammadnejad-A_cognitive_function_discovery_-_generalized_correlation_coefficient__nonlinear_model_
cg19940644	Marioni R	FHS, InCHIANTI, LBC1921, LBC1936, MOBILIZE Boston, Normative Aging Study, Rotterdam Study (Rotterdam Bios and Rotterdam III) ,Twins UK, ARIC , GENOA	29311653	2018-01-08	Cognitive abilities: digit test	EFO_0003925	Basic adjusted model	Supplementary Table 4	DNA methylation	Cognitive abilities: digit test	age, sex, cell composition (reference based), batch effects, ancestry(genomic PCs)	Beta Values	NA	Illumina HumanMethylation450	Whole blood	NA	4794	5	Adults	Both	chr1:12112386	1	12112386	-	Open sea	NA	NA	2e-05	NA	29311653_Marioni-R_cognitive_abilities__digit_test_basic_adjusted_model
cg19859270	Marioni R	FHS, InCHIANTI, LBC1921, LBC1936, MOBILIZE Boston, Normative Aging Study, Rotterdam Study (Rotterdam Bios and Rotterdam III) ,Twins UK, ARIC , GENOA	29311653	2018-01-08	Cognitive abilities: digit test	EFO_0003925	Basic adjusted model	Supplementary Table 4	DNA methylation	Cognitive abilities: digit test	age, sex, cell composition (reference based), batch effects, ancestry(genomic PCs)	Beta Values	NA	Illumina HumanMethylation450	Whole blood	NA	4794	5	Adults	Both	chr3:98251294	3	98251294	GPR15	Open sea	NA	NA	2e-05	NA	29311653_Marioni-R_cognitive_abilities__digit_test_basic_adjusted_model
cg19858214	Marioni R	FHS, InCHIANTI, LBC1921, LBC1936, MOBILIZE Boston, Normative Aging Study, Rotterdam Study (Rotterdam Bios and Rotterdam III) ,Twins UK, ARIC , GENOA	29311653	2018-01-08	Cognitive abilities: digit test	EFO_0003925	Basic adjusted model	Supplementary Table 4	DNA methylation	Cognitive abilities: digit test	age, sex, cell composition (reference based), batch effects, ancestry(genomic PCs)	Beta Values	NA	Illumina HumanMethylation450	Whole blood	NA	4794	5	Adults	Both	chr7:134298937	7	1.34e+08	-	Open sea	NA	NA	2e-05	NA	29311653_Marioni-R_cognitive_abilities__digit_test_basic_adjusted_model
cg19858017	Marioni R	FHS, InCHIANTI, LBC1921, LBC1936, MOBILIZE Boston, Normative Aging Study, Rotterdam Study (Rotterdam Bios and Rotterdam III) ,Twins UK, ARIC , GENOA	29311653	2018-01-08	Cognitive abilities: Phonemic Verbal Fluency	EFO_0003925	Basic adjusted model	Supplementary Table 4	DNA methylation	Cognitive abilities: Phonemic Verbal Fluency	age, sex, cell composition (reference based), batch effects, ancestry(genomic PCs)	Beta Values	NA	Illumina HumanMethylation450	Whole blood	NA	6405	8	Adults	Both	chr1:9884719	1	9884719	CLSTN1	South shore	NA	NA	4.5e-06	NA	29311653_Marioni-R_cognitive_abilities__phonemic_verbal_fluency_basic_adjusted_model
cg19780712	Karlsson	SATSA	33883019	2021-04-21	Cognitive ability - Working memory	EFO_0003925, EFO_0008354	NA	Additional file 2	Cognitive ability - Working memory	DNA methylation	Age, Sex, Smoking, Batch effects	NA	M values	Illumina HumanMethylationEPIC	Whole blood	The sample included 238 (82 monozygotic, 156 dizygotic) complete twin pairs	535	1	Geriatrics	Both	chr19:1116066	19	1116066	SBNO2	North shore	1.87	0.38	1.3e-06	NA	33883019_Karlsson_cognitive_ability_-_working_memory
cg19770281	Marioni R	FHS, InCHIANTI, LBC1921, LBC1936, MOBILIZE Boston, Normative Aging Study, Rotterdam Study (Rotterdam Bios and Rotterdam III) ,Twins UK, ARIC , GENOA	29311653	2018-01-08	Cognitive abilities: digit test	EFO_0003925	Basic adjusted model	Supplementary Table 4	DNA methylation	Cognitive abilities: digit test	age, sex, cell composition (reference based), batch effects, ancestry(genomic PCs)	Beta Values	NA	Illumina HumanMethylation450	Whole blood	NA	4794	5	Adults	Both	chr3:132261993	3	1.32e+08	-	Open sea	NA	NA	2.9e-05	NA	29311653_Marioni-R_cognitive_abilities__digit_test_basic_adjusted_model
cg19736900	Marioni R	FHS, InCHIANTI, LBC1921, LBC1936, MOBILIZE Boston, Normative Aging Study, Rotterdam Study (Rotterdam Bios and Rotterdam III) ,Twins UK, ARIC , GENOA	29311653	2018-01-08	Cognitive abilities: digit test	EFO_0003925	Basic adjusted model	Supplementary Table 4	DNA methylation	Cognitive abilities: digit test	age, sex, cell composition (reference based), batch effects, ancestry(genomic PCs)	Beta Values	NA	Illumina HumanMethylation450	Whole blood	NA	4794	5	Adults	Both	chr1:150132950	1	1.5e+08	-	Open sea	NA	NA	1.6e-05	NA	29311653_Marioni-R_cognitive_abilities__digit_test_basic_adjusted_model
cg19719391	Marioni R	FHS, InCHIANTI, LBC1921, LBC1936, MOBILIZE Boston, Normative Aging Study, Rotterdam Study (Rotterdam Bios and Rotterdam III) ,Twins UK, ARIC , GENOA	29311653	2018-01-08	Cognitive abilities: Phonemic Verbal Fluency	EFO_0003925	Basic adjusted model	Supplementary Table 4	DNA methylation	Cognitive abilities: Phonemic Verbal Fluency	age, sex, cell composition (reference based), batch effects, ancestry(genomic PCs)	Beta Values	NA	Illumina HumanMethylation450	Whole blood	NA	6405	8	Adults	Both	chr4:26789915	4	26789915	-	Open sea	NA	NA	1.3e-06	NA	29311653_Marioni-R_cognitive_abilities__phonemic_verbal_fluency_basic_adjusted_model
cg19687230	Karlsson	SATSA	33883019	2021-04-21	Cognitive ability - General cognition	EFO_0003925, EFO_0008354	NA	Additional file 2	Cognitive ability - General cognition	DNA methylation	Age, Sex, Smoking, Batch effects	NA	M values	Illumina HumanMethylationEPIC	Whole blood	The sample included 238 (82 monozygotic, 156 dizygotic) complete twin pairs	535	1	Geriatrics	Both	chr15:72490380	15	72490380	GRAMD2	South shore	-1.62	0.36	7.5e-06	NA	33883019_Karlsson_cognitive_ability_-_general_cognition
cg19677927	Karlsson	SATSA	33883019	2021-04-21	Cognitive ability - Working memory	EFO_0003925, EFO_0008354	NA	Additional file 2	Cognitive ability - Working memory	DNA methylation	Age, Sex, Smoking, Batch effects	NA	M values	Illumina HumanMethylationEPIC	Whole blood	The sample included 238 (82 monozygotic, 156 dizygotic) complete twin pairs	535	1	Geriatrics	Both	chr8:17018331	8	17018331	ZDHHC2	South shelf	1.86	0.42	9.4e-06	NA	33883019_Karlsson_cognitive_ability_-_working_memory
cg19572487	Marioni R	FHS, InCHIANTI, LBC1921, LBC1936, MOBILIZE Boston, Normative Aging Study, Rotterdam Study (Rotterdam Bios and Rotterdam III) ,Twins UK, ARIC , GENOA	29311653	2018-01-08	Cognitive abilities: digit test	EFO_0003925	Basic adjusted model	Supplementary Table 4	DNA methylation	Cognitive abilities: digit test	age, sex, cell composition (reference based), batch effects, ancestry(genomic PCs)	Beta Values	NA	Illumina HumanMethylation450	Whole blood	NA	4794	5	Adults	Both	chr17:38476024	17	38476024	RARA	South shore	NA	NA	1.5e-06	NA	29311653_Marioni-R_cognitive_abilities__digit_test_basic_adjusted_model
cg19480750	Starnawska		29249967	2017	Cognitive functioning		EWAS	Blood	Cognitive composite score	DNA methylation	age, sex, blood cell composition	Standardized score	Beta value	450K	Whole blood	Monozygotic twins, middle-aged (mean age 65.9)	486	1	65.9 (mean)	Both	chr3:141764977	3	141764977	TFDP2	IGR			6.66E-06	Danish Twin Registry - MADT cohort	Starnawska_2017_CognitiveFunctioning
cg19405484	Marioni R	FHS, InCHIANTI, LBC1921, LBC1936, MOBILIZE Boston, Normative Aging Study, Rotterdam Study (Rotterdam Bios and Rotterdam III) ,Twins UK, ARIC , GENOA	29311653	2018-01-08	Cognitive abilities: digit test	EFO_0003925	Basic adjusted model	Supplementary Table 4	DNA methylation	Cognitive abilities: digit test	age, sex, cell composition (reference based), batch effects, ancestry(genomic PCs)	Beta Values	NA	Illumina HumanMethylation450	Whole blood	NA	4794	5	Adults	Both	chr8:29513210	8	29513210	-	Open sea	NA	NA	2.6e-08	NA	29311653_Marioni-R_cognitive_abilities__digit_test_basic_adjusted_model
cg19312085	Soerensen M	MADT	32327964	2020-04-09	Cognitive function	EFO_0003925, EFO_0008354	NA	Table S3a	DNA methylation	Cognitive function	Sex, age, cell composition (reference based), ancestry (genomic PCs)	M Values	cognitive composite score	Illumina HumanMethylation450	Whole blood	Analysis of twins	452	1	Adults	Both	chr1:247553836	1	2.48e+08	-	Open sea	2.8170000000000001E-2	6.7499999999999999E-3	4.4e-05	NA	32327964_Soerensen-M_cognitive_function
cg19283806	Mohammadnejad A	MADT	33528912	2021-02-02	Cognitive function	EFO_0003925, EFO_0008354	Discovery - kinship model	Table S2	Cognitive function	DNA methylation	Age, sex, cell composition (reference based), kinship matrix	General cognitive composite score	M Values	Illumina HumanMethylation450	Whole blood	Analysis of twins. Cognitive function was scored based on 5 tests: verbal fluency, attention, and working memory (digits forward and digits backward) and memory (immediate and delayed word recall)	400	1	Geriatrics	Both	chr18:66389420	18	66389420	CCDC102B	Open sea	-9.5999999999999992E-3	2.3999999999999998E-3	7.7e-05	NA	33528912_Mohammadnejad-A_cognitive_function_discovery_-_kinship_model
cg19279042	Marioni R	FHS, InCHIANTI, LBC1921, LBC1936, MOBILIZE Boston, Normative Aging Study, Rotterdam Study (Rotterdam Bios and Rotterdam III) ,Twins UK, ARIC , GENOA	29311653	2018-01-08	Cognitive abilities: Phonemic Verbal Fluency	EFO_0003925	Basic adjusted model	Supplementary Table 4	DNA methylation	Cognitive abilities: Phonemic Verbal Fluency	age, sex, cell composition (reference based), batch effects, ancestry(genomic PCs)	Beta Values	NA	Illumina HumanMethylation450	Whole blood	NA	6405	8	Adults	Both	chr6:31550090	6	31550090	LTB	South shore	NA	NA	2.6e-06	NA	29311653_Marioni-R_cognitive_abilities__phonemic_verbal_fluency_basic_adjusted_model
cg18993757	Marioni R	FHS, InCHIANTI, LBC1921, LBC1936, MOBILIZE Boston, Normative Aging Study, Rotterdam Study (Rotterdam Bios and Rotterdam III) ,Twins UK, ARIC , GENOA	29311653	2018-01-08	Cognitive abilities: digit test	EFO_0003925	Basic adjusted model	Supplementary Table 4	DNA methylation	Cognitive abilities: digit test	age, sex, cell composition (reference based), batch effects, ancestry(genomic PCs)	Beta Values	NA	Illumina HumanMethylation450	Whole blood	NA	4794	5	Adults	Both	chr17:4889754	17	4889754	CAMTA2	North shore	NA	NA	4.3e-06	NA	29311653_Marioni-R_cognitive_abilities__digit_test_basic_adjusted_model
cg18843682	Marioni R	FHS, InCHIANTI, LBC1921, LBC1936, MOBILIZE Boston, Normative Aging Study, Rotterdam Study (Rotterdam Bios and Rotterdam III) ,Twins UK, ARIC , GENOA	29311653	2018-01-08	Cognitive abilities: Phonemic Verbal Fluency	EFO_0003925	Basic adjusted model	Supplementary Table 4	DNA methylation	Cognitive abilities: Phonemic Verbal Fluency	age, sex, cell composition (reference based), batch effects, ancestry(genomic PCs)	Beta Values	NA	Illumina HumanMethylation450	Whole blood	NA	6405	8	Adults	Both	chr12:54425156	12	54425156	HOXC4;HOXC5	Island	NA	NA	4.7e-06	NA	29311653_Marioni-R_cognitive_abilities__phonemic_verbal_fluency_basic_adjusted_model
cg18794145	Roubroeks JAY	AddNeuroMed study	32745807	2020-06-27	Mild cognitive impairment	NA	NA	Appendix A, Supp table 2	DNA methylation	Mild cognitive impairment	Age, Sex, Cell composition (reference based), Batch effects	Beta values	NA	Illumina HumanMethylation450	Whole blood	NA	198	1	Geriatrics	Both	chr1:39546949	1	39546949	MACF1	North shore	NA	NA	5.3e-05	NA	32745807_Roubroeks-JAY_mild_cognitive_impairment
cg18546236	Marioni R	FHS, InCHIANTI, LBC1921, LBC1936, MOBILIZE Boston, Normative Aging Study, Rotterdam Study (Rotterdam Bios and Rotterdam III) ,Twins UK, ARIC , GENOA	29311653	2018-01-08	Cognitive abilities: digit test	EFO_0003925	Basic adjusted model	Supplementary Table 4	DNA methylation	Cognitive abilities: digit test	age, sex, cell composition (reference based), batch effects, ancestry(genomic PCs)	Beta Values	NA	Illumina HumanMethylation450	Whole blood	NA	4794	5	Adults	Both	chr21:37255384	21	37255384	-	North shelf	NA	NA	3.5e-05	NA	29311653_Marioni-R_cognitive_abilities__digit_test_basic_adjusted_model
cg18506744	Marioni R	FHS, InCHIANTI, LBC1921, LBC1936, MOBILIZE Boston, Normative Aging Study, Rotterdam Study (Rotterdam Bios and Rotterdam III) ,Twins UK, ARIC , GENOA	29311653	2018-01-08	Cognitive abilities: digit test	EFO_0003925	Basic adjusted model	Supplementary Table 4	DNA methylation	Cognitive abilities: digit test	age, sex, cell composition (reference based), batch effects, ancestry(genomic PCs)	Beta Values	NA	Illumina HumanMethylation450	Whole blood	NA	4794	5	Adults	Both	chr19:1102627	19	1102627	GPX4	North shore	NA	NA	2.9e-06	NA	29311653_Marioni-R_cognitive_abilities__digit_test_basic_adjusted_model
cg18501202	Mohammadnejad A	MADT	33528912	2021-02-02	Cognitive function	EFO_0003925, EFO_0008354	Discovery - generalized correlation coefficient (nonlinear model)	Table S2	Cognitive function	DNA methylation	Age, sex, cell composition (reference based)	General cognitive composite score	M Values	Illumina HumanMethylation450	Whole blood	Analysis of twins. Cognitive function was scored based on 5 tests: verbal fluency, attention, and working memory (digits forward and digits backward) and memory (immediate and delayed word recall)	400	1	Geriatrics	Both	chr6:125855421	6	1.26e+08	-	Open sea	0.13	NA	5.7e-05	Association statistics calculated using a generalized correlation coefficient. The "Beta" represents the "A score" from the models - see paper for more details	33528912_Mohammadnejad-A_cognitive_function_discovery_-_generalized_correlation_coefficient__nonlinear_model_
cg18477928	Roubroeks JAY	AddNeuroMed study	32745807	2020-06-27	Mild cognitive impairment	NA	NA	Appendix A, Supp table 2	DNA methylation	Mild cognitive impairment	Age, Sex, Cell composition (reference based), Batch effects	Beta values	NA	Illumina HumanMethylation450	Whole blood	NA	198	1	Geriatrics	Both	chr12:111638391	12	111638391	CUX2	Open sea	NA	NA	3.3e-05	NA	32745807_Roubroeks-JAY_mild_cognitive_impairment
cg18369972	Marioni R	FHS, InCHIANTI, LBC1921, LBC1936, MOBILIZE Boston, Normative Aging Study, Rotterdam Study (Rotterdam Bios and Rotterdam III) ,Twins UK, ARIC , GENOA	29311653	2018-01-08	Cognitive abilities: digit test	EFO_0003925	Basic adjusted model	Supplementary Table 4	DNA methylation	Cognitive abilities: digit test	age, sex, cell composition (reference based), batch effects, ancestry(genomic PCs)	Beta Values	NA	Illumina HumanMethylation450	Whole blood	NA	4794	5	Adults	Both	chr17:9940121	17	9940121	GAS7	Open sea	NA	NA	2.7e-06	NA	29311653_Marioni-R_cognitive_abilities__digit_test_basic_adjusted_model
cg18359782	Karlsson	SATSA	33883019	2021-04-21	Cognitive ability - spatial ability	EFO_0003925, EFO_0008354	NA	Additional file 2	Cognitive ability - spatial ability	DNA methylation	Age, Sex, Smoking, Batch effects	NA	M values	Illumina HumanMethylationEPIC	Whole blood	The sample included 238 (82 monozygotic, 156 dizygotic) complete twin pairs	535	1	Geriatrics	Both	chr7:101838829	7	1.02e+08	CUX1	Island	1.56	0.34	4.6e-06	NA	33883019_Karlsson_cognitive_ability_-_spatial_ability
cg18325439	Marioni RE	NA	25617346	2015-01-22	Fluid type general intelligence	EFO_0004337	NA	Table S2	DNA methylation	Fluid type general intelligence	Age, sex, cell composition	Beta values	NA	Illumina HumanMethylation450	Whole blood	NA	1072	1	Geriatrics	Both	chr7:71217320	7	71217320	-	Open sea	-8.2000000000000003E-2	1.7999999999999999E-2	3.8e-06	-	25617346_fluid_type_general_intelligence
cg18240463	Karlsson	SATSA	33883019	2021-04-21	Cognitive ability - Verbal ability	EFO_0003925, EFO_0008354	NA	Additional file 2	Cognitive ability - Verbal ability	DNA methylation	Age, Sex, Smoking, Batch effects	NA	M values	Illumina HumanMethylationEPIC	Whole blood	The sample included 238 (82 monozygotic, 156 dizygotic) complete twin pairs	535	1	Geriatrics	Both	chr1:3164415	1	3164415	PRDM16	Island	-1.8	0.37	1.7e-06	NA	33883019_Karlsson_cognitive_ability_-_verbal_ability
cg18238763	Soerensen M	MADT	32327964	2020-04-09	Cognitive function	EFO_0003925, EFO_0008354	NA	Table S3a	DNA methylation	Cognitive function	Sex, age, cell composition (reference based), ancestry (genomic PCs)	M Values	cognitive composite score	Illumina HumanMethylation450	Whole blood	Analysis of twins	452	1	Adults	Both	chr7:47219768	7	47219768	-	Open sea	-1.3220000000000001E-2	3.2299999999999998E-3	6e-05	NA	32327964_Soerensen-M_cognitive_function
cg18191418	Mohammadnejad A	MADT	33528912	2021-02-02	Cognitive function	EFO_0003925, EFO_0008354	Discovery - generalized correlation coefficient (nonlinear model)	Table S2	Cognitive function	DNA methylation	Age, sex, cell composition (reference based)	General cognitive composite score	M Values	Illumina HumanMethylation450	Whole blood	Analysis of twins. Cognitive function was scored based on 5 tests: verbal fluency, attention, and working memory (digits forward and digits backward) and memory (immediate and delayed word recall)	400	1	Geriatrics	Both	chr3:128336579	3	1.28e+08	-	Island	0.14000000000000001	NA	2.2e-05	Association statistics calculated using a generalized correlation coefficient. The "Beta" represents the "A score" from the models - see paper for more details	33528912_Mohammadnejad-A_cognitive_function_discovery_-_generalized_correlation_coefficient__nonlinear_model_
cg18181703	Marioni R	FHS, InCHIANTI, LBC1921, LBC1936, MOBILIZE Boston, Normative Aging Study, Rotterdam Study (Rotterdam Bios and Rotterdam III) ,Twins UK, ARIC , GENOA	29311653	2018-01-08	Cognitive abilities: digit test	EFO_0003925	Basic adjusted model	Supplementary Table 4	DNA methylation	Cognitive abilities: digit test	age, sex, cell composition (reference based), batch effects, ancestry(genomic PCs)	Beta Values	NA	Illumina HumanMethylation450	Whole blood	NA	4794	5	Adults	Both	chr17:76354621	17	76354621	SOCS3	North shore	NA	NA	3.5e-11	NA	29311653_Marioni-R_cognitive_abilities__digit_test_basic_adjusted_model
cg18147395	Mohammadnejad A	MADT	33528912	2021-02-02	Cognitive function	EFO_0003925, EFO_0008354	Discovery - generalized correlation coefficient (nonlinear model)	Table S2	Cognitive function	DNA methylation	Age, sex, cell composition (reference based)	General cognitive composite score	M Values	Illumina HumanMethylation450	Whole blood	Analysis of twins. Cognitive function was scored based on 5 tests: verbal fluency, attention, and working memory (digits forward and digits backward) and memory (immediate and delayed word recall)	400	1	Geriatrics	Both	chr13:30579100	13	30579100	-	Open sea	0.15	NA	6.9e-06	Association statistics calculated using a generalized correlation coefficient. The "Beta" represents the "A score" from the models - see paper for more details	33528912_Mohammadnejad-A_cognitive_function_discovery_-_generalized_correlation_coefficient__nonlinear_model_
cg18116902	Karlsson	SATSA	33883019	2021-04-21	Cognitive ability - Verbal ability	EFO_0003925, EFO_0008354	NA	Additional file 2	Cognitive ability - Verbal ability	DNA methylation	Age, Sex, Smoking, Batch effects	NA	M values	Illumina HumanMethylationEPIC	Whole blood	The sample included 238 (82 monozygotic, 156 dizygotic) complete twin pairs	535	1	Geriatrics	Both	chr1:84326666	1	84326666	-	Island	0.09	0.02	6.8e-06	NA	33883019_Karlsson_cognitive_ability_-_verbal_ability
cg18098089	Karlsson	SATSA	33883019	2021-04-21	Cognitive ability - spatial ability	EFO_0003925, EFO_0008354	NA	Additional file 2	Cognitive ability - spatial ability	DNA methylation	Age, Sex, Smoking, Batch effects	NA	M values	Illumina HumanMethylationEPIC	Whole blood	The sample included 238 (82 monozygotic, 156 dizygotic) complete twin pairs	535	1	Geriatrics	Both	chr17:146487	17	146487	RPH3AL	Open sea	-0.11	0.02	2.1e-06	NA	33883019_Karlsson_cognitive_ability_-_spatial_ability
cg18080819	Marioni RE	NA	25617346	2015-01-22	Fluid type general intelligence	EFO_0004337	NA	Table S2	DNA methylation	Fluid type general intelligence	Age, sex, cell composition	Beta values	NA	Illumina HumanMethylation450	Whole blood	NA	1072	1	Geriatrics	Both	chr11:70505972	11	70505972	SHANK2	North shelf	3.6999999999999998E-2	8.3000000000000001E-3	8.1e-06	-	25617346_fluid_type_general_intelligence
cg18064256	Karlsson	SATSA	33883019	2021-04-21	Cognitive ability - General cognition	EFO_0003925, EFO_0008354	NA	Additional file 2	Cognitive ability - General cognition	DNA methylation	Age, Sex, Smoking, Batch effects	NA	M values	Illumina HumanMethylationEPIC	Whole blood	The sample included 238 (82 monozygotic, 156 dizygotic) complete twin pairs	535	1	Geriatrics	Both	chr19:45905621	19	45905621	PPP1R13L	North shelf	-1.73	0.36	2.1e-06	NA	33883019_Karlsson_cognitive_ability_-_general_cognition
cg18006990	Marioni R	FHS, InCHIANTI, LBC1921, LBC1936, MOBILIZE Boston, Normative Aging Study, Rotterdam Study (Rotterdam Bios and Rotterdam III) ,Twins UK, ARIC , GENOA	29311653	2018-01-08	Cognitive abilities: digit test	EFO_0003925	Basic adjusted model	Supplementary Table 4	DNA methylation	Cognitive abilities: digit test	age, sex, cell composition (reference based), batch effects, ancestry(genomic PCs)	Beta Values	NA	Illumina HumanMethylation450	Whole blood	NA	4794	5	Adults	Both	chr6:43594962	6	43594962	GTPBP2	North shore	NA	NA	2.6e-06	NA	29311653_Marioni-R_cognitive_abilities__digit_test_basic_adjusted_model
cg17972094	Karlsson	SATSA	33883019	2021-04-21	Cognitive ability - processing speed	EFO_0003925, EFO_0008354	NA	NA	Cognitive ability - processing speed	DNA methylation	Age, Sex, Smoking, Batch effects	NA	M values	Illumina HumanMethylationEPIC	Whole blood	The sample included 238 (82 monozygotic, 156 dizygotic) complete twin pairs	535	1	Geriatrics	Both	chr2:88355304	2	88355304	KRCC1	Island	1.57	0.34	4.5e-06	NA	33883019_Karlsson_cognitive_ability_-_processing_speed
cg17971015	Marioni RE	NA	25617346	2015-01-22	Fluid type general intelligence	EFO_0004337	NA	Table S2	DNA methylation	Fluid type general intelligence	Age, sex, cell composition	Beta values	NA	Illumina HumanMethylation450	Whole blood	NA	1072	1	Geriatrics	Both	chr19:12306198	19	12306198	-	Island	-5.2999999999999999E-2	1.2E-2	7.7e-06	-	25617346_fluid_type_general_intelligence
cg17936725	Marioni RE	NA	25617346	2015-01-22	Fluid type general intelligence	EFO_0004337	NA	Table S2	DNA methylation	Fluid type general intelligence	Age, sex, cell composition	Beta values	NA	Illumina HumanMethylation450	Whole blood	NA	1072	1	Geriatrics	Both	chr19:11925679	19	11925679	ZNF440	South shore	-4.2000000000000003E-2	9.4000000000000004E-3	8.8e-06	-	25617346_fluid_type_general_intelligence
cg17922359	Marioni RE	NA	25617346	2015-01-22	Fluid type general intelligence	EFO_0004337	NA	Table S2	DNA methylation	Fluid type general intelligence	Age, sex, cell composition	Beta values	NA	Illumina HumanMethylation450	Whole blood	NA	1072	1	Geriatrics	Both	chr4:13530923	4	13530923	-	Island	-5.8000000000000003E-2	1.2999999999999999E-2	8.4e-06	-	25617346_fluid_type_general_intelligence
cg17916473	Mohammadnejad A	MADT	33528912	2021-02-02	Cognitive function	EFO_0003925, EFO_0008354	Discovery - generalized correlation coefficient (nonlinear model)	Table S2	Cognitive function	DNA methylation	Age, sex, cell composition (reference based)	General cognitive composite score	M Values	Illumina HumanMethylation450	Whole blood	Analysis of twins. Cognitive function was scored based on 5 tests: verbal fluency, attention, and working memory (digits forward and digits backward) and memory (immediate and delayed word recall)	400	1	Geriatrics	Both	chr10:89419373	10	89419373	PAPSS2	Island	0.16	NA	1e-06	Association statistics calculated using a generalized correlation coefficient. The "Beta" represents the "A score" from the models - see paper for more details	33528912_Mohammadnejad-A_cognitive_function_discovery_-_generalized_correlation_coefficient__nonlinear_model_
cg17881958	Karlsson	SATSA	33883019	2021-04-21	Cognitive ability - General cognition	EFO_0003925, EFO_0008354	NA	Additional file 2	Cognitive ability - General cognition	DNA methylation	Age, Sex, Smoking, Batch effects	NA	M values	Illumina HumanMethylationEPIC	Whole blood	The sample included 238 (82 monozygotic, 156 dizygotic) complete twin pairs	535	1	Geriatrics	Both	chr10:50747314	10	50747314	ERCC6	Island	1.75	0.38	6.4e-06	NA	33883019_Karlsson_cognitive_ability_-_general_cognition
cg17827670	Marioni R	FHS, InCHIANTI, LBC1921, LBC1936, MOBILIZE Boston, Normative Aging Study, Rotterdam Study (Rotterdam Bios and Rotterdam III) ,Twins UK, ARIC , GENOA	29311653	2018-01-08	Cognitive abilities: digit test	EFO_0003925	Basic adjusted model	Supplementary Table 4	DNA methylation	Cognitive abilities: digit test	age, sex, cell composition (reference based), batch effects, ancestry(genomic PCs)	Beta Values	NA	Illumina HumanMethylation450	Whole blood	NA	4794	5	Adults	Both	chr7:129008130	7	1.29e+08	AHCYL2	Open sea	NA	NA	2.4e-05	NA	29311653_Marioni-R_cognitive_abilities__digit_test_basic_adjusted_model
cg17768491	Marioni RE	NA	25617346	2015-01-22	Fluid type general intelligence	EFO_0004337	NA	Table S2	DNA methylation	Fluid type general intelligence	Age, sex, cell composition	Beta values	NA	Illumina HumanMethylation450	Whole blood	NA	1072	1	Geriatrics	Both	chr19:41018876	19	41018876	SPTBN4	Island	-7.8E-2	1.7000000000000001E-2	9.6e-06	-	25617346_fluid_type_general_intelligence
cg17759224	Marioni R	FHS, InCHIANTI, LBC1921, LBC1936, MOBILIZE Boston, Normative Aging Study, Rotterdam Study (Rotterdam Bios and Rotterdam III) ,Twins UK, ARIC , GENOA	29311653	2018-01-08	Cognitive abilities: digit test	EFO_0003925	Basic adjusted model	Supplementary Table 4	DNA methylation	Cognitive abilities: digit test	age, sex, cell composition (reference based), batch effects, ancestry(genomic PCs)	Beta Values	NA	Illumina HumanMethylation450	Whole blood	NA	4794	5	Adults	Both	chr1:235098018	1	2.35e+08	-	Open sea	NA	NA	1.5e-08	NA	29311653_Marioni-R_cognitive_abilities__digit_test_basic_adjusted_model
cg17662953	Karlsson	SATSA	33883019	2021-04-21	Cognitive ability - Verbal ability	EFO_0003925, EFO_0008354	NA	Additional file 2	Cognitive ability - Verbal ability	DNA methylation	Age, Sex, Smoking, Batch effects	NA	M values	Illumina HumanMethylationEPIC	Whole blood	The sample included 238 (82 monozygotic, 156 dizygotic) complete twin pairs	535	1	Geriatrics	Both	chr8:48173280	8	48173280	KIAA0146	Island	1.59	0.33	1.6e-06	NA	33883019_Karlsson_cognitive_ability_-_verbal_ability
cg17642041	Marioni R	FHS, InCHIANTI, LBC1921, LBC1936, MOBILIZE Boston, Normative Aging Study, Rotterdam Study (Rotterdam Bios and Rotterdam III) ,Twins UK, ARIC , GENOA	29311653	2018-01-08	Cognitive abilities: digit test	EFO_0003925	Basic adjusted model	Supplementary Table 4	DNA methylation	Cognitive abilities: digit test	age, sex, cell composition (reference based), batch effects, ancestry(genomic PCs)	Beta Values	NA	Illumina HumanMethylation450	Whole blood	NA	4794	5	Adults	Both	chr3:45928007	3	45928007	CCR9	Open sea	NA	NA	2.7e-05	NA	29311653_Marioni-R_cognitive_abilities__digit_test_basic_adjusted_model
cg17510385	Roubroeks JAY	AddNeuroMed study	32745807	2020-06-27	Mild cognitive impairment	NA	NA	Appendix A, Supp table 2	DNA methylation	Mild cognitive impairment	Age, Sex, Cell composition (reference based), Batch effects	Beta values	NA	Illumina HumanMethylation450	Whole blood	NA	198	1	Geriatrics	Both	chr5:912821	5	912821	TRIP13	Island	NA	NA	1.7e-05	NA	32745807_Roubroeks-JAY_mild_cognitive_impairment
cg17470942	Marioni R	FHS, InCHIANTI, LBC1921, LBC1936, MOBILIZE Boston, Normative Aging Study, Rotterdam Study (Rotterdam Bios and Rotterdam III) ,Twins UK, ARIC , GENOA	29311653	2018-01-08	Cognitive abilities: Phonemic Verbal Fluency	EFO_0003925	Basic adjusted model	Supplementary Table 4	DNA methylation	Cognitive abilities: Phonemic Verbal Fluency	age, sex, cell composition (reference based), batch effects, ancestry(genomic PCs)	Beta Values	NA	Illumina HumanMethylation450	Whole blood	NA	6405	8	Adults	Both	chr6:134210279	6	1.34e+08	TCF21	North shore	NA	NA	2.2e-06	NA	29311653_Marioni-R_cognitive_abilities__phonemic_verbal_fluency_basic_adjusted_model
cg17412005	Marioni R	FHS, InCHIANTI, LBC1921, LBC1936, MOBILIZE Boston, Normative Aging Study, Rotterdam Study (Rotterdam Bios and Rotterdam III) ,Twins UK, ARIC , GENOA	29311653	2018-01-08	Cognitive abilities: digit test	EFO_0003925	Basic adjusted model	Supplementary Table 4	DNA methylation	Cognitive abilities: digit test	age, sex, cell composition (reference based), batch effects, ancestry(genomic PCs)	Beta Values	NA	Illumina HumanMethylation450	Whole blood	NA	4794	5	Adults	Both	chr1:45806886	1	45806886	MUTYH;TOE1	South shore	NA	NA	5.9e-06	NA	29311653_Marioni-R_cognitive_abilities__digit_test_basic_adjusted_model
cg17386185	Marioni R	FHS, InCHIANTI, LBC1921, LBC1936, MOBILIZE Boston, Normative Aging Study, Rotterdam Study (Rotterdam Bios and Rotterdam III) ,Twins UK, ARIC , GENOA	29311653	2018-01-08	Cognitive abilities: digit test	EFO_0003925	Basic adjusted model	Supplementary Table 4	DNA methylation	Cognitive abilities: digit test	age, sex, cell composition (reference based), batch effects, ancestry(genomic PCs)	Beta Values	NA	Illumina HumanMethylation450	Whole blood	NA	4794	5	Adults	Both	chr3:52321266	3	52321266	GLYCTK	North shore	NA	NA	4e-08	NA	29311653_Marioni-R_cognitive_abilities__digit_test_basic_adjusted_model
cg17298279	Starnawska		29249967	2017	Cognitive functioning		EWAS	Blood	Cognitive composite score	DNA methylation	age, sex, blood cell composition	Standardized score	Beta value	450K	Whole blood	Monozygotic twins, middle-aged (mean age 65.9)	486	1	65.9 (mean)	Both	chr6:158982078	6	158982078	TMEM181	Body			6.22E-06	Danish Twin Registry - MADT cohort	Starnawska_2017_CognitiveFunctioning
cg17261234	Starnawska		29249967	2017	Cognitive functioning		EWAS	Blood	Cognitive composite score	DNA methylation	age, sex, blood cell composition	Standardized score	Beta value	450K	Whole blood	Monozygotic twins, middle-aged (mean age 65.9)	486	1	65.9 (mean)	Both	chr14:101925619	14	101925619	DIO3OS	IGR			3.75E-06	Danish Twin Registry - MADT cohort	Starnawska_2017_CognitiveFunctioning
cg17222682	Marioni R	FHS, InCHIANTI, LBC1921, LBC1936, MOBILIZE Boston, Normative Aging Study, Rotterdam Study (Rotterdam Bios and Rotterdam III) ,Twins UK, ARIC , GENOA	29311653	2018-01-08	Cognitive abilities: digit test	EFO_0003925	Basic adjusted model	Supplementary Table 4	DNA methylation	Cognitive abilities: digit test	age, sex, cell composition (reference based), batch effects, ancestry(genomic PCs)	Beta Values	NA	Illumina HumanMethylation450	Whole blood	NA	4794	5	Adults	Both	chr1:82147424	1	82147424	-	Open sea	NA	NA	1.8e-05	NA	29311653_Marioni-R_cognitive_abilities__digit_test_basic_adjusted_model
cg17004025	Marioni R	FHS, InCHIANTI, LBC1921, LBC1936, MOBILIZE Boston, Normative Aging Study, Rotterdam Study (Rotterdam Bios and Rotterdam III) ,Twins UK, ARIC , GENOA	29311653	2018-01-08	Cognitive abilities: digit test	EFO_0003925	Basic adjusted model	Supplementary Table 4	DNA methylation	Cognitive abilities: digit test	age, sex, cell composition (reference based), batch effects, ancestry(genomic PCs)	Beta Values	NA	Illumina HumanMethylation450	Whole blood	NA	4794	5	Adults	Both	chr19:840795	19	840795	PRTN3	North shelf	NA	NA	3.4e-05	NA	29311653_Marioni-R_cognitive_abilities__digit_test_basic_adjusted_model
cg16878214	Marioni R	FHS, InCHIANTI, LBC1921, LBC1936, MOBILIZE Boston, Normative Aging Study, Rotterdam Study (Rotterdam Bios and Rotterdam III) ,Twins UK, ARIC , GENOA	29311653	2018-01-08	Cognitive abilities: digit test	EFO_0003925	Basic adjusted model	Supplementary Table 4	DNA methylation	Cognitive abilities: digit test	age, sex, cell composition (reference based), batch effects, ancestry(genomic PCs)	Beta Values	NA	Illumina HumanMethylation450	Whole blood	NA	4794	5	Adults	Both	chr8:96167001	8	96167001	PLEKHF2	Open sea	NA	NA	8.5e-06	NA	29311653_Marioni-R_cognitive_abilities__digit_test_basic_adjusted_model
cg16736826	Marioni R	FHS, InCHIANTI, LBC1921, LBC1936, MOBILIZE Boston, Normative Aging Study, Rotterdam Study (Rotterdam Bios and Rotterdam III) ,Twins UK, ARIC , GENOA	29311653	2018-01-08	Cognitive abilities: digit test	EFO_0003925	Basic adjusted model	Supplementary Table 4	DNA methylation	Cognitive abilities: digit test	age, sex, cell composition (reference based), batch effects, ancestry(genomic PCs)	Beta Values	NA	Illumina HumanMethylation450	Whole blood	NA	4794	5	Adults	Both	chr1:41951512	1	41951512	EDN2	Open sea	NA	NA	2.9e-06	NA	29311653_Marioni-R_cognitive_abilities__digit_test_basic_adjusted_model
cg16668651	Marioni R	FHS, InCHIANTI, LBC1921, LBC1936, MOBILIZE Boston, Normative Aging Study, Rotterdam Study (Rotterdam Bios and Rotterdam III) ,Twins UK, ARIC , GENOA	29311653	2018-01-08	Cognitive abilities: digit test	EFO_0003925	Basic adjusted model	Supplementary Table 4	DNA methylation	Cognitive abilities: digit test	age, sex, cell composition (reference based), batch effects, ancestry(genomic PCs)	Beta Values	NA	Illumina HumanMethylation450	Whole blood	NA	4794	5	Adults	Both	chr15:81316319	15	81316319	-	Open sea	NA	NA	3.9e-06	NA	29311653_Marioni-R_cognitive_abilities__digit_test_basic_adjusted_model
cg16664584	Marioni R	FHS, InCHIANTI, LBC1921, LBC1936, MOBILIZE Boston, Normative Aging Study, Rotterdam Study (Rotterdam Bios and Rotterdam III) ,Twins UK, ARIC , GENOA	29311653	2018-01-08	Cognitive abilities: digit test	EFO_0003925	Basic adjusted model	Supplementary Table 4	DNA methylation	Cognitive abilities: digit test	age, sex, cell composition (reference based), batch effects, ancestry(genomic PCs)	Beta Values	NA	Illumina HumanMethylation450	Whole blood	NA	4794	5	Adults	Both	chr1:94454989	1	94454989	-	Open sea	NA	NA	4.5e-06	NA	29311653_Marioni-R_cognitive_abilities__digit_test_basic_adjusted_model
cg16618104	Marioni R	FHS, InCHIANTI, LBC1921, LBC1936, MOBILIZE Boston, Normative Aging Study, Rotterdam Study (Rotterdam Bios and Rotterdam III) ,Twins UK, ARIC , GENOA	29311653	2018-01-08	Cognitive abilities: digit test	EFO_0003925	Basic adjusted model	Supplementary Table 4	DNA methylation	Cognitive abilities: digit test	age, sex, cell composition (reference based), batch effects, ancestry(genomic PCs)	Beta Values	NA	Illumina HumanMethylation450	Whole blood	NA	4794	5	Adults	Both	chr12:104853100	12	1.05e+08	CHST11	South shore	NA	NA	1.7e-06	NA	29311653_Marioni-R_cognitive_abilities__digit_test_basic_adjusted_model
cg16605590	Karlsson	SATSA	33883019	2021-04-21	Cognitive ability - Working memory	EFO_0003925, EFO_0008354	NA	Additional file 2	Cognitive ability - Working memory	DNA methylation	Age, Sex, Smoking, Batch effects	NA	M values	Illumina HumanMethylationEPIC	Whole blood	The sample included 238 (82 monozygotic, 156 dizygotic) complete twin pairs	535	1	Geriatrics	Both	chr2:122494233	2	1.22e+08	MKI67IP	Island	1.96	0.42	3.9e-06	NA	33883019_Karlsson_cognitive_ability_-_working_memory
cg16594502	Marioni R	FHS, InCHIANTI, LBC1921, LBC1936, MOBILIZE Boston, Normative Aging Study, Rotterdam Study (Rotterdam Bios and Rotterdam III) ,Twins UK, ARIC , GENOA	29311653	2018-01-08	Cognitive abilities: digit test	EFO_0003925	Basic adjusted model	Supplementary Table 4	DNA methylation	Cognitive abilities: digit test	age, sex, cell composition (reference based), batch effects, ancestry(genomic PCs)	Beta Values	NA	Illumina HumanMethylation450	Whole blood	NA	4794	5	Adults	Both	chr15:40339900	15	40339900	-	Open sea	NA	NA	4.1e-07	NA	29311653_Marioni-R_cognitive_abilities__digit_test_basic_adjusted_model
cg16545079	Marioni R	FHS, InCHIANTI, LBC1921, LBC1936, MOBILIZE Boston, Normative Aging Study, Rotterdam Study (Rotterdam Bios and Rotterdam III) ,Twins UK, ARIC , GENOA	29311653	2018-01-08	Cognitive abilities: digit test	EFO_0003925	Basic adjusted model	Supplementary Table 4	DNA methylation	Cognitive abilities: digit test	age, sex, cell composition (reference based), batch effects, ancestry(genomic PCs)	Beta Values	NA	Illumina HumanMethylation450	Whole blood	NA	4794	5	Adults	Both	chr17:8055888	17	8055888	PER1	South shore	NA	NA	1.3e-05	NA	29311653_Marioni-R_cognitive_abilities__digit_test_basic_adjusted_model
cg16542929	Soerensen M	MADT	32327964	2020-04-09	Cognitive function	EFO_0003925, EFO_0008354	NA	Table S3a	DNA methylation	Cognitive function	Sex, age, cell composition (reference based), ancestry (genomic PCs)	M Values	cognitive composite score	Illumina HumanMethylation450	Whole blood	Analysis of twins	452	1	Adults	Both	chr11:74204902	11	74204902	LIPT2	South shore	1.204E-2	2.8500000000000001E-3	3.5e-05	NA	32327964_Soerensen-M_cognitive_function
cg16458838	Marioni R	FHS, InCHIANTI, LBC1921, LBC1936, MOBILIZE Boston, Normative Aging Study, Rotterdam Study (Rotterdam Bios and Rotterdam III) ,Twins UK, ARIC , GENOA	29311653	2018-01-08	Cognitive abilities: digit test	EFO_0003925	Basic adjusted model	Supplementary Table 4	DNA methylation	Cognitive abilities: digit test	age, sex, cell composition (reference based), batch effects, ancestry(genomic PCs)	Beta Values	NA	Illumina HumanMethylation450	Whole blood	NA	4794	5	Adults	Both	chr15:57250375	15	57250375	TCF12	Open sea	NA	NA	1.2e-05	NA	29311653_Marioni-R_cognitive_abilities__digit_test_basic_adjusted_model
cg16346032	Marioni R	FHS, InCHIANTI, LBC1921, LBC1936, MOBILIZE Boston, Normative Aging Study, Rotterdam Study (Rotterdam Bios and Rotterdam III) ,Twins UK, ARIC , GENOA	29311653	2018-01-08	Cognitive abilities: digit test	EFO_0003925	Basic adjusted model	Supplementary Table 4	DNA methylation	Cognitive abilities: digit test	age, sex, cell composition (reference based), batch effects, ancestry(genomic PCs)	Beta Values	NA	Illumina HumanMethylation450	Whole blood	NA	4794	5	Adults	Both	chr1:180100912	1	1.8e+08	-	Open sea	NA	NA	8.2e-07	NA	29311653_Marioni-R_cognitive_abilities__digit_test_basic_adjusted_model
cg16295162	Karlsson	SATSA	33883019	2021-04-21	Cognitive ability - General cognition	EFO_0003925, EFO_0008354	NA	Additional file 2	Cognitive ability - General cognition	DNA methylation	Age, Sex, Smoking, Batch effects	NA	M values	Infinium MethylationEpic	Whole blood	The sample included 238 (82 monozygotic, 156 dizygotic) complete twin pairs	535	1	Geriatrics	Both	chr18:78005487	18	78005487	PARD6G	South shore	-0.32	0.06	4e-07	NA	33883019_Karlsson_cognitive_ability_-_general_cognition
cg16253157	Marioni R	FHS, InCHIANTI, LBC1921, LBC1936, MOBILIZE Boston, Normative Aging Study, Rotterdam Study (Rotterdam Bios and Rotterdam III) ,Twins UK, ARIC , GENOA	29311653	2018-01-08	Cognitive abilities: digit test	EFO_0003925	Basic adjusted model	Supplementary Table 4	DNA methylation	Cognitive abilities: digit test	age, sex, cell composition (reference based), batch effects, ancestry(genomic PCs)	Beta Values	NA	Illumina HumanMethylation450	Whole blood	NA	4794	5	Adults	Both	chr1:110042916	1	1.1e+08	CYB561D1	Open sea	NA	NA	1.6e-06	NA	29311653_Marioni-R_cognitive_abilities__digit_test_basic_adjusted_model
cg16201957	Marioni R	FHS, InCHIANTI, LBC1921, LBC1936, MOBILIZE Boston, Normative Aging Study, Rotterdam Study (Rotterdam Bios and Rotterdam III) ,Twins UK, ARIC , GENOA	29311653	2018-01-08	Cognitive abilities: Phonemic Verbal Fluency	EFO_0003925	Basic adjusted model	Supplementary Table 4	DNA methylation	Cognitive abilities: Phonemic Verbal Fluency	age, sex, cell composition (reference based), batch effects, ancestry(genomic PCs)	Beta Values	NA	Illumina HumanMethylation450	Whole blood	NA	6405	8	Adults	Both	chr4:140992311	4	1.41e+08	MAML3	Open sea	NA	NA	1.4e-08	NA	29311653_Marioni-R_cognitive_abilities__phonemic_verbal_fluency_basic_adjusted_model
cg16196384	Karlsson	SATSA	33883019	2021-04-21	Cognitive ability - processing speed	EFO_0003925, EFO_0008354	NA	NA	Cognitive ability - processing speed	DNA methylation	Age, Sex, Smoking, Batch effects	NA	M values	Illumina HumanMethylationEPIC	Whole blood	The sample included 238 (82 monozygotic, 156 dizygotic) complete twin pairs	535	1	Geriatrics	Both	chr7:102937993	7	1.03e+08	PMPCB	Island	0.44	0.09	3.1e-06	NA	33883019_Karlsson_cognitive_ability_-_processing_speed
cg16170490	Soerensen M	MADT	32327964	2020-04-09	Cognitive function	EFO_0003925, EFO_0008354	NA	Table S3a	DNA methylation	Cognitive function	Sex, age, cell composition (reference based), ancestry (genomic PCs)	M Values	cognitive composite score	Illumina HumanMethylation450	Whole blood	Analysis of twins	452	1	Adults	Both	chr22:42302146	22	42302146	SREBF2	North shelf	1.337E-2	3.2699999999999999E-3	6e-05	NA	32327964_Soerensen-M_cognitive_function
cg16163535	Karlsson	SATSA	33883019	2021-04-21	Cognitive ability - General cognition	EFO_0003925, EFO_0008354	NA	Additional file 2	Cognitive ability - General cognition	DNA methylation	Age, Sex, Smoking, Batch effects	NA	M values	Illumina HumanMethylationEPIC	Whole blood	The sample included 238 (82 monozygotic, 156 dizygotic) complete twin pairs	535	1	Geriatrics	Both	chr5:1107098	5	1107098	SLC12A7	North shore	1.85	0.41	9.9e-06	NA	33883019_Karlsson_cognitive_ability_-_general_cognition
cg16126286	Marioni R	FHS, InCHIANTI, LBC1921, LBC1936, MOBILIZE Boston, Normative Aging Study, Rotterdam Study (Rotterdam Bios and Rotterdam III) ,Twins UK, ARIC , GENOA	29311653	2018-01-08	Cognitive abilities: digit test	EFO_0003925	Basic adjusted model	Supplementary Table 4	DNA methylation	Cognitive abilities: digit test	age, sex, cell composition (reference based), batch effects, ancestry(genomic PCs)	Beta Values	NA	Illumina HumanMethylation450	Whole blood	NA	4794	5	Adults	Both	chr1:243646235	1	2.44e+08	SDCCAG8	North shore	NA	NA	2.7e-05	NA	29311653_Marioni-R_cognitive_abilities__digit_test_basic_adjusted_model
cg16126079	Mohammadnejad A	MADT	33528912	2021-02-02	Cognitive function	EFO_0003925, EFO_0008354	Discovery - generalized correlation coefficient (nonlinear model)	Table S2	Cognitive function	DNA methylation	Age, sex, cell composition (reference based)	General cognitive composite score	M Values	Illumina HumanMethylation450	Whole blood	Analysis of twins. Cognitive function was scored based on 5 tests: verbal fluency, attention, and working memory (digits forward and digits backward) and memory (immediate and delayed word recall)	400	1	Geriatrics	Both	chr11:6518322	11	6518322	DNHD1	Open sea	0.14000000000000001	NA	2.6e-05	Association statistics calculated using a generalized correlation coefficient. The "Beta" represents the "A score" from the models - see paper for more details	33528912_Mohammadnejad-A_cognitive_function_discovery_-_generalized_correlation_coefficient__nonlinear_model_
cg16092895	Roubroeks JAY	AddNeuroMed study	32745807	2020-06-27	Mild cognitive impairment	NA	NA	Appendix A, Supp table 2	DNA methylation	Mild cognitive impairment	Age, Sex, Cell composition (reference based), Batch effects	Beta values	NA	Illumina HumanMethylation450	Whole blood	NA	198	1	Geriatrics	Both	chr12:54982717	12	54982717	PPP1R1A	South shore	NA	NA	9e-05	NA	32745807_Roubroeks-JAY_mild_cognitive_impairment
cg16030869	Marioni R	FHS, InCHIANTI, LBC1921, LBC1936, MOBILIZE Boston, Normative Aging Study, Rotterdam Study (Rotterdam Bios and Rotterdam III) ,Twins UK, ARIC , GENOA	29311653	2018-01-08	Cognitive abilities: digit test	EFO_0003925	Basic adjusted model	Supplementary Table 4	DNA methylation	Cognitive abilities: digit test	age, sex, cell composition (reference based), batch effects, ancestry(genomic PCs)	Beta Values	NA	Illumina HumanMethylation450	Whole blood	NA	4794	5	Adults	Both	chr4:38867304	4	38867304	-	North shelf	NA	NA	2.3e-05	NA	29311653_Marioni-R_cognitive_abilities__digit_test_basic_adjusted_model
cg15989436	Marioni R	FHS, InCHIANTI, LBC1921, LBC1936, MOBILIZE Boston, Normative Aging Study, Rotterdam Study (Rotterdam Bios and Rotterdam III) ,Twins UK, ARIC , GENOA	29311653	2018-01-08	Cognitive abilities: digit test	EFO_0003925	Basic adjusted model	Supplementary Table 4	DNA methylation	Cognitive abilities: digit test	age, sex, cell composition (reference based), batch effects, ancestry(genomic PCs)	Beta Values	NA	Illumina HumanMethylation450	Whole blood	NA	4794	5	Adults	Both	chr5:150465875	5	1.5e+08	-	Open sea	NA	NA	2.1e-06	NA	29311653_Marioni-R_cognitive_abilities__digit_test_basic_adjusted_model
cg15909981	Marioni R	FHS, InCHIANTI, LBC1921, LBC1936, MOBILIZE Boston, Normative Aging Study, Rotterdam Study (Rotterdam Bios and Rotterdam III) ,Twins UK, ARIC , GENOA	29311653	2018-01-08	Cognitive abilities: Phonemic Verbal Fluency	EFO_0003925	Basic adjusted model	Supplementary Table 4	DNA methylation	Cognitive abilities: Phonemic Verbal Fluency	age, sex, cell composition (reference based), batch effects, ancestry(genomic PCs)	Beta Values	NA	Illumina HumanMethylation450	Whole blood	NA	6405	8	Adults	Both	chr22:37465178	22	37465178	TMPRSS6	Island	NA	NA	1.1e-06	NA	29311653_Marioni-R_cognitive_abilities__phonemic_verbal_fluency_basic_adjusted_model
cg15891991	Marioni R	FHS, InCHIANTI, LBC1921, LBC1936, MOBILIZE Boston, Normative Aging Study, Rotterdam Study (Rotterdam Bios and Rotterdam III) ,Twins UK, ARIC , GENOA	29311653	2018-01-08	Cognitive abilities: digit test	EFO_0003925	Basic adjusted model	Supplementary Table 4	DNA methylation	Cognitive abilities: digit test	age, sex, cell composition (reference based), batch effects, ancestry(genomic PCs)	Beta Values	NA	Illumina HumanMethylation450	Whole blood	NA	4794	5	Adults	Both	chr1:117396695	1	1.17e+08	-	Open sea	NA	NA	2.2e-06	NA	29311653_Marioni-R_cognitive_abilities__digit_test_basic_adjusted_model
cg15878619	Marioni R	FHS, InCHIANTI, LBC1921, LBC1936, MOBILIZE Boston, Normative Aging Study, Rotterdam Study (Rotterdam Bios and Rotterdam III) ,Twins UK, ARIC , GENOA	29311653	2018-01-08	Cognitive abilities: digit test	EFO_0003925	Basic adjusted model	Supplementary Table 4	DNA methylation	Cognitive abilities: digit test	age, sex, cell composition (reference based), batch effects, ancestry(genomic PCs)	Beta Values	NA	Illumina HumanMethylation450	Whole blood	NA	4794	5	Adults	Both	chr6:30687373	6	30687373	TUBB	North shore	NA	NA	1.2e-05	NA	29311653_Marioni-R_cognitive_abilities__digit_test_basic_adjusted_model
cg15756507	Karlsson	SATSA	33883019	2021-04-21	Cognitive ability - Episodic memory	EFO_0003925, EFO_0008354	NA	Additional file 2	Cognitive ability - Episodic memory	DNA methylation	Age, Sex, Smoking, Batch effects	NA	M values	Illumina HumanMethylationEPIC	Whole blood	The sample included 238 (82 monozygotic, 156 dizygotic) complete twin pairs	535	1	Geriatrics	Both	chr17:65471461	17	65471461	PITPNC1	Open sea	-2.29	0.45	5.1e-07	NA	33883019_Karlsson_cognitive_ability_-_episodic_memory
cg15711404	Karlsson	SATSA	33883019	2021-04-21	Cognitive ability - Working memory	EFO_0003925, EFO_0008354	NA	Additional file 2	Cognitive ability - Working memory	DNA methylation	Age, Sex, Smoking, Batch effects	NA	M values	Illumina HumanMethylationEPIC	Whole blood	The sample included 238 (82 monozygotic, 156 dizygotic) complete twin pairs	535	1	Geriatrics	Both	chr17:80803949	17	80803949	TBCD	Open sea	2.0499999999999998	0.4	3.7e-07	NA	33883019_Karlsson_cognitive_ability_-_working_memory
cg15705273	Marioni R	FHS, InCHIANTI, LBC1921, LBC1936, MOBILIZE Boston, Normative Aging Study, Rotterdam Study (Rotterdam Bios and Rotterdam III) ,Twins UK, ARIC , GENOA	29311653	2018-01-08	Cognitive abilities: digit test	EFO_0003925	Basic adjusted model	Supplementary Table 4	DNA methylation	Cognitive abilities: digit test	age, sex, cell composition (reference based), batch effects, ancestry(genomic PCs)	Beta Values	NA	Illumina HumanMethylation450	Whole blood	NA	4794	5	Adults	Both	chr19:3191412	19	3191412	NCLN	Island	NA	NA	1e-05	NA	29311653_Marioni-R_cognitive_abilities__digit_test_basic_adjusted_model
cg15612845	Karlsson	SATSA	33883019	2021-04-21	Cognitive ability - Episodic memory	EFO_0003925, EFO_0008354	NA	Additional file 2	Cognitive ability - Episodic memory	DNA methylation	Age, Sex, Smoking, Batch effects	NA	M values	Illumina HumanMethylationEPIC	Whole blood	The sample included 238 (82 monozygotic, 156 dizygotic) complete twin pairs	535	1	Geriatrics	Both	chr17:26732984	17	26732984	SLC46A1	Island	2.09	0.47	9.9e-06	NA	33883019_Karlsson_cognitive_ability_-_episodic_memory
cg15599875	Starnawska		29249967	2017	Cognitive functioning		EWAS	Blood	Cognitive composite score	DNA methylation	age, sex, blood cell composition	Standardized score	Beta value	450K	Whole blood	Monozygotic twins, middle-aged (mean age 65.9)	486	1	65.9 (mean)	Both	chr11:60489528	11	60489528	MS4A8	IGR			7.46E-06	Danish Twin Registry - MADT cohort	Starnawska_2017_CognitiveFunctioning
cg15521790	Marioni R	FHS, InCHIANTI, LBC1921, LBC1936, MOBILIZE Boston, Normative Aging Study, Rotterdam Study (Rotterdam Bios and Rotterdam III) ,Twins UK, ARIC , GENOA	29311653	2018-01-08	Cognitive abilities: digit test	EFO_0003925	Basic adjusted model	Supplementary Table 4	DNA methylation	Cognitive abilities: digit test	age, sex, cell composition (reference based), batch effects, ancestry(genomic PCs)	Beta Values	NA	Illumina HumanMethylation450	Whole blood	NA	4794	5	Adults	Both	chr11:95889454	11	95889454	MAML2	Open sea	NA	NA	1.5e-05	NA	29311653_Marioni-R_cognitive_abilities__digit_test_basic_adjusted_model
cg15418499	Marioni R	FHS, InCHIANTI, LBC1921, LBC1936, MOBILIZE Boston, Normative Aging Study, Rotterdam Study (Rotterdam Bios and Rotterdam III) ,Twins UK, ARIC , GENOA	29311653	2018-01-08	Cognitive abilities: digit test	EFO_0003925	Basic adjusted model	Supplementary Table 4	DNA methylation	Cognitive abilities: digit test	age, sex, cell composition (reference based), batch effects, ancestry(genomic PCs)	Beta Values	NA	Illumina HumanMethylation450	Whole blood	NA	4794	5	Adults	Both	chr11:112028288	11	1.12e+08	IL18	Open sea	NA	NA	3.1e-06	NA	29311653_Marioni-R_cognitive_abilities__digit_test_basic_adjusted_model
cg15416179	Marioni R	FHS, InCHIANTI, LBC1921, LBC1936, MOBILIZE Boston, Normative Aging Study, Rotterdam Study (Rotterdam Bios and Rotterdam III) ,Twins UK, ARIC , GENOA	29311653	2018-01-08	Cognitive abilities: digit test	EFO_0003925	Basic adjusted model	Supplementary Table 4	DNA methylation	Cognitive abilities: digit test	age, sex, cell composition (reference based), batch effects, ancestry(genomic PCs)	Beta Values	NA	Illumina HumanMethylation450	Whole blood	NA	4794	5	Adults	Both	chr17:21189859	17	21189859	MAP2K3	South shore	NA	NA	3.4e-05	NA	29311653_Marioni-R_cognitive_abilities__digit_test_basic_adjusted_model
cg15380836	Marioni R	FHS, InCHIANTI, LBC1921, LBC1936, MOBILIZE Boston, Normative Aging Study, Rotterdam Study (Rotterdam Bios and Rotterdam III) ,Twins UK, ARIC , GENOA	29311653	2018-01-08	Cognitive abilities: digit test	EFO_0003925	Basic adjusted model	Supplementary Table 4	DNA methylation	Cognitive abilities: digit test	age, sex, cell composition (reference based), batch effects, ancestry(genomic PCs)	Beta Values	NA	Illumina HumanMethylation450	Whole blood	NA	4794	5	Adults	Both	chr17:1553341	17	1553341	RILP	South shore	NA	NA	2.1e-05	NA	29311653_Marioni-R_cognitive_abilities__digit_test_basic_adjusted_model
cg15353061	Soerensen M	MADT	32327964	2020-04-09	Cognitive function	EFO_0003925, EFO_0008354	NA	Table S3a	DNA methylation	Cognitive function	Sex, age, cell composition (reference based), ancestry (genomic PCs)	M Values	cognitive composite score	Illumina HumanMethylation450	Whole blood	Analysis of twins	452	1	Adults	Both	chr14:51562486	14	51562486	TRIM9	Island	1.506E-2	3.7200000000000002E-3	7.2e-05	NA	32327964_Soerensen-M_cognitive_function
cg15322207	Mohammadnejad A	MADT	33528912	2021-02-02	Cognitive function	EFO_0003925, EFO_0008354	Discovery - generalized correlation coefficient (nonlinear model)	Table S2	Cognitive function	DNA methylation	Age, sex, cell composition (reference based)	General cognitive composite score	M Values	Illumina HumanMethylation450	Whole blood	Analysis of twins. Cognitive function was scored based on 5 tests: verbal fluency, attention, and working memory (digits forward and digits backward) and memory (immediate and delayed word recall)	400	1	Geriatrics	Both	chr1:211689087	1	2.12e+08	-	Island	0.15	NA	6.1e-06	Association statistics calculated using a generalized correlation coefficient. The "Beta" represents the "A score" from the models - see paper for more details	33528912_Mohammadnejad-A_cognitive_function_discovery_-_generalized_correlation_coefficient__nonlinear_model_
cg15095917	Marioni R	FHS, InCHIANTI, LBC1921, LBC1936, MOBILIZE Boston, Normative Aging Study, Rotterdam Study (Rotterdam Bios and Rotterdam III) ,Twins UK, ARIC , GENOA	29311653	2018-01-08	Cognitive abilities: digit test	EFO_0003925	Basic adjusted model	Supplementary Table 4	DNA methylation	Cognitive abilities: digit test	age, sex, cell composition (reference based), batch effects, ancestry(genomic PCs)	Beta Values	NA	Illumina HumanMethylation450	Whole blood	NA	4794	5	Adults	Both	chr17:7482694	17	7482694	CD68	North shelf	NA	NA	1.4e-07	NA	29311653_Marioni-R_cognitive_abilities__digit_test_basic_adjusted_model
cg15034393	Marioni R	FHS, InCHIANTI, LBC1921, LBC1936, MOBILIZE Boston, Normative Aging Study, Rotterdam Study (Rotterdam Bios and Rotterdam III) ,Twins UK, ARIC , GENOA	29311653	2018-01-08	Cognitive abilities: digit test	EFO_0003925	Basic adjusted model	Supplementary Table 4	DNA methylation	Cognitive abilities: digit test	age, sex, cell composition (reference based), batch effects, ancestry(genomic PCs)	Beta Values	NA	Illumina HumanMethylation450	Whole blood	NA	4794	5	Adults	Both	chr3:152856773	3	1.53e+08	-	Open sea	NA	NA	2.1e-06	NA	29311653_Marioni-R_cognitive_abilities__digit_test_basic_adjusted_model
cg15030712	Marioni R	FHS, InCHIANTI, LBC1921, LBC1936, MOBILIZE Boston, Normative Aging Study, Rotterdam Study (Rotterdam Bios and Rotterdam III) ,Twins UK, ARIC , GENOA	29311653	2018-01-08	Cognitive abilities: digit test	EFO_0003925	Basic adjusted model	Supplementary Table 4	DNA methylation	Cognitive abilities: digit test	age, sex, cell composition (reference based), batch effects, ancestry(genomic PCs)	Beta Values	NA	Illumina HumanMethylation450	Whole blood	NA	4794	5	Adults	Both	chr7:29304984	7	29304984	CHN2	Open sea	NA	NA	1.3e-06	NA	29311653_Marioni-R_cognitive_abilities__digit_test_basic_adjusted_model
cg15020801	Marioni R	FHS, InCHIANTI, LBC1921, LBC1936, MOBILIZE Boston, Normative Aging Study, Rotterdam Study (Rotterdam Bios and Rotterdam III) ,Twins UK, ARIC , GENOA	29311653	2018-01-08	Cognitive abilities: Phonemic Verbal Fluency	EFO_0003925	Basic adjusted model	Supplementary Table 4	DNA methylation	Cognitive abilities: Phonemic Verbal Fluency	age, sex, cell composition (reference based), batch effects, ancestry(genomic PCs)	Beta Values	NA	Illumina HumanMethylation450	Whole blood	NA	6405	8	Adults	Both	chr17:46022809	17	46022809	PNPO	Open sea	NA	NA	5.7e-06	NA	29311653_Marioni-R_cognitive_abilities__phonemic_verbal_fluency_basic_adjusted_model
cg14994060	Mohammadnejad A	MADT	33528912	2021-02-02	Cognitive function	EFO_0003925, EFO_0008354	Discovery - kinship model	Table S2	Cognitive function	DNA methylation	Age, sex, cell composition (reference based), kinship matrix	General cognitive composite score	M Values	Illumina HumanMethylation450	Whole blood	Analysis of twins. Cognitive function was scored based on 5 tests: verbal fluency, attention, and working memory (digits forward and digits backward) and memory (immediate and delayed word recall)	400	1	Geriatrics	Both	chr5:134376489	5	1.34e+08	-	Island	-4.4999999999999997E-3	1.1000000000000001E-3	3.2e-05	NA	33528912_Mohammadnejad-A_cognitive_function_discovery_-_kinship_model
cg14959425	Marioni R	FHS, InCHIANTI, LBC1921, LBC1936, MOBILIZE Boston, Normative Aging Study, Rotterdam Study (Rotterdam Bios and Rotterdam III) ,Twins UK, ARIC , GENOA	29311653	2018-01-08	Cognitive abilities: digit test	EFO_0003925	Basic adjusted model	Supplementary Table 4	DNA methylation	Cognitive abilities: digit test	age, sex, cell composition (reference based), batch effects, ancestry(genomic PCs)	Beta Values	NA	Illumina HumanMethylation450	Whole blood	NA	4794	5	Adults	Both	chr7:20447707	7	20447707	ITGB8	Open sea	NA	NA	3.3e-05	NA	29311653_Marioni-R_cognitive_abilities__digit_test_basic_adjusted_model
cg14945937	Marioni R	FHS, InCHIANTI, LBC1921, LBC1936, MOBILIZE Boston, Normative Aging Study, Rotterdam Study (Rotterdam Bios and Rotterdam III) ,Twins UK, ARIC , GENOA	29311653	2018-01-08	Cognitive abilities: Phonemic Verbal Fluency	EFO_0003925	Basic adjusted model	Supplementary Table 4	DNA methylation	Cognitive abilities: Phonemic Verbal Fluency	age, sex, cell composition (reference based), batch effects, ancestry(genomic PCs)	Beta Values	NA	Illumina HumanMethylation450	Whole blood	NA	6405	8	Adults	Both	chr19:30162771	19	30162771	PLEKHF1	North shore	NA	NA	1.7e-06	NA	29311653_Marioni-R_cognitive_abilities__phonemic_verbal_fluency_basic_adjusted_model
cg14943908	Marioni R	FHS, InCHIANTI, LBC1921, LBC1936, MOBILIZE Boston, Normative Aging Study, Rotterdam Study (Rotterdam Bios and Rotterdam III) ,Twins UK, ARIC , GENOA	29311653	2018-01-08	Cognitive abilities: digit test	EFO_0003925	Basic adjusted model	Supplementary Table 4	DNA methylation	Cognitive abilities: digit test	age, sex, cell composition (reference based), batch effects, ancestry(genomic PCs)	Beta Values	NA	Illumina HumanMethylation450	Whole blood	NA	4794	5	Adults	Both	chr6:31589196	6	31589196	BAT2	South shore	NA	NA	3.6e-08	NA	29311653_Marioni-R_cognitive_abilities__digit_test_basic_adjusted_model
cg14911242	Karlsson	SATSA	33883019	2021-04-21	Cognitive ability - Episodic memory	EFO_0003925, EFO_0008354	NA	Additional file 2	Cognitive ability - Episodic memory	DNA methylation	Age, Sex, Smoking, Batch effects	NA	M values	Illumina HumanMethylationEPIC	Whole blood	The sample included 238 (82 monozygotic, 156 dizygotic) complete twin pairs	535	1	Geriatrics	Both	chr14:105892412	14	1.06e+08	MTA1	Open sea	-0.22	0.05	6.3e-06	NA	33883019_Karlsson_cognitive_ability_-_episodic_memory
cg14817758	Karlsson	SATSA	33883019	2021-04-21	Cognitive ability - Working memory	EFO_0003925, EFO_0008354	NA	Additional file 2	Cognitive ability - Working memory	DNA methylation	Age, Sex, Smoking, Batch effects	NA	M values	Illumina HumanMethylationEPIC	Whole blood	The sample included 238 (82 monozygotic, 156 dizygotic) complete twin pairs	535	1	Geriatrics	Both	chr11:32914605	11	32914605	QSER1	Island	-1.92	0.38	4.6e-07	NA	33883019_Karlsson_cognitive_ability_-_working_memory
cg14794428	Karlsson	SATSA	33883019	2021-04-21	Cognitive ability - Episodic memory	EFO_0003925, EFO_0008354	NA	Additional file 2	Cognitive ability - Episodic memory	DNA methylation	Age, Sex, Smoking, Batch effects	NA	M values	Illumina HumanMethylationEPIC	Whole blood	The sample included 238 (82 monozygotic, 156 dizygotic) complete twin pairs	535	1	Geriatrics	Both	chr12:103351436	12	1.03e+08	ASCL1	North shore	2.25	0.5	6.8e-06	NA	33883019_Karlsson_cognitive_ability_-_episodic_memory
cg14753356	Marioni R	FHS, InCHIANTI, LBC1921, LBC1936, MOBILIZE Boston, Normative Aging Study, Rotterdam Study (Rotterdam Bios and Rotterdam III) ,Twins UK, ARIC , GENOA	29311653	2018-01-08	Cognitive abilities: digit test	EFO_0003925	Basic adjusted model	Supplementary Table 4	DNA methylation	Cognitive abilities: digit test	age, sex, cell composition (reference based), batch effects, ancestry(genomic PCs)	Beta Values	NA	Illumina HumanMethylation450	Whole blood	NA	4794	5	Adults	Both	chr6:30720108	6	30720108	-	Open sea	NA	NA	6.7e-07	NA	29311653_Marioni-R_cognitive_abilities__digit_test_basic_adjusted_model
cg14720763	Marioni R	FHS, InCHIANTI, LBC1921, LBC1936, MOBILIZE Boston, Normative Aging Study, Rotterdam Study (Rotterdam Bios and Rotterdam III) ,Twins UK, ARIC , GENOA	29311653	2018-01-08	Cognitive abilities: Phonemic Verbal Fluency	EFO_0003925	Basic adjusted model	Supplementary Table 4	DNA methylation	Cognitive abilities: Phonemic Verbal Fluency	age, sex, cell composition (reference based), batch effects, ancestry(genomic PCs)	Beta Values	NA	Illumina HumanMethylation450	Whole blood	NA	6405	8	Adults	Both	chr10:48438614	10	48438614	GDF10	Island	NA	NA	1.3e-06	NA	29311653_Marioni-R_cognitive_abilities__phonemic_verbal_fluency_basic_adjusted_model
cg14686012	Marioni R	FHS, InCHIANTI, LBC1921, LBC1936, MOBILIZE Boston, Normative Aging Study, Rotterdam Study (Rotterdam Bios and Rotterdam III) ,Twins UK, ARIC , GENOA	29311653	2018-01-08	Cognitive abilities: Phonemic Verbal Fluency	EFO_0003925	Basic adjusted model	Supplementary Table 4	DNA methylation	Cognitive abilities: Phonemic Verbal Fluency	age, sex, cell composition (reference based), batch effects, ancestry(genomic PCs)	Beta Values	NA	Illumina HumanMethylation450	Whole blood	NA	6405	8	Adults	Both	chr2:40679086	2	40679086	SLC8A1	South shore	NA	NA	4.3e-06	NA	29311653_Marioni-R_cognitive_abilities__phonemic_verbal_fluency_basic_adjusted_model
cg14636922	Marioni R	FHS, InCHIANTI, LBC1921, LBC1936, MOBILIZE Boston, Normative Aging Study, Rotterdam Study (Rotterdam Bios and Rotterdam III) ,Twins UK, ARIC , GENOA	29311653	2018-01-08	Cognitive abilities: Phonemic Verbal Fluency	EFO_0003925	Basic adjusted model	Supplementary Table 4	DNA methylation	Cognitive abilities: Phonemic Verbal Fluency	age, sex, cell composition (reference based), batch effects, ancestry(genomic PCs)	Beta Values	NA	Illumina HumanMethylation450	Whole blood	NA	6405	8	Adults	Both	chr17:26711713	17	26711713	SARM1	Island	NA	NA	1.6e-06	NA	29311653_Marioni-R_cognitive_abilities__phonemic_verbal_fluency_basic_adjusted_model
cg14602222	Marioni R	FHS, InCHIANTI, LBC1921, LBC1936, MOBILIZE Boston, Normative Aging Study, Rotterdam Study (Rotterdam Bios and Rotterdam III) ,Twins UK, ARIC , GENOA	29311653	2018-01-08	Cognitive abilities: digit test	EFO_0003925	Basic adjusted model	Supplementary Table 4	DNA methylation	Cognitive abilities: digit test	age, sex, cell composition (reference based), batch effects, ancestry(genomic PCs)	Beta Values	NA	Illumina HumanMethylation450	Whole blood	NA	4794	5	Adults	Both	chr12:1025663	12	1025663	RAD52	Open sea	NA	NA	1e-06	NA	29311653_Marioni-R_cognitive_abilities__digit_test_basic_adjusted_model
cg14445047	Marioni R	FHS, InCHIANTI, LBC1921, LBC1936, MOBILIZE Boston, Normative Aging Study, Rotterdam Study (Rotterdam Bios and Rotterdam III) ,Twins UK, ARIC , GENOA	29311653	2018-01-08	Cognitive abilities: digit test	EFO_0003925	Basic adjusted model	Supplementary Table 4	DNA methylation	Cognitive abilities: digit test	age, sex, cell composition (reference based), batch effects, ancestry(genomic PCs)	Beta Values	NA	Illumina HumanMethylation450	Whole blood	NA	4794	5	Adults	Both	chr9:139332115	9	1.39e+08	INPP5E	North shore	NA	NA	1e-05	NA	29311653_Marioni-R_cognitive_abilities__digit_test_basic_adjusted_model
cg14424407	Marioni R	FHS, InCHIANTI, LBC1921, LBC1936, MOBILIZE Boston, Normative Aging Study, Rotterdam Study (Rotterdam Bios and Rotterdam III) ,Twins UK, ARIC , GENOA	29311653	2018-01-08	Cognitive abilities: Phonemic Verbal Fluency	EFO_0003925	Basic adjusted model	Supplementary Table 4	DNA methylation	Cognitive abilities: Phonemic Verbal Fluency	age, sex, cell composition (reference based), batch effects, ancestry(genomic PCs)	Beta Values	NA	Illumina HumanMethylation450	Whole blood	NA	6405	8	Adults	Both	chr17:36734838	17	36734838	SRCIN1	Island	NA	NA	4.9e-06	NA	29311653_Marioni-R_cognitive_abilities__phonemic_verbal_fluency_basic_adjusted_model
cg14322403	Karlsson	SATSA	33883019	2021-04-21	Cognitive ability - Working memory	EFO_0003925, EFO_0008354	NA	Additional file 2	Cognitive ability - Working memory	DNA methylation	Age, Sex, Smoking, Batch effects	NA	M values	Illumina HumanMethylationEPIC	Whole blood	The sample included 238 (82 monozygotic, 156 dizygotic) complete twin pairs	535	1	Geriatrics	Both	chr8:57123418	8	57123418	PLAG1;CHCHD7	North shore	-1.95	0.39	1e-06	NA	33883019_Karlsson_cognitive_ability_-_working_memory
cg14277403	Marioni R	FHS, InCHIANTI, LBC1921, LBC1936, MOBILIZE Boston, Normative Aging Study, Rotterdam Study (Rotterdam Bios and Rotterdam III) ,Twins UK, ARIC , GENOA	29311653	2018-01-08	Cognitive abilities: digit test	EFO_0003925	Basic adjusted model	Supplementary Table 4	DNA methylation	Cognitive abilities: digit test	age, sex, cell composition (reference based), batch effects, ancestry(genomic PCs)	Beta Values	NA	Illumina HumanMethylation450	Whole blood	NA	4794	5	Adults	Both	chr9:100748520	9	1.01e+08	ANP32B	South shore	NA	NA	1.8e-05	NA	29311653_Marioni-R_cognitive_abilities__digit_test_basic_adjusted_model
cg14265650	Karlsson	SATSA	33883019	2021-04-21	Cognitive ability - General cognition	EFO_0003925, EFO_0008354	NA	Additional file 2	Cognitive ability - General cognition	DNA methylation	Age, Sex, Smoking, Batch effects	NA	M values	Illumina HumanMethylationEPIC	Whole blood	The sample included 238 (82 monozygotic, 156 dizygotic) complete twin pairs	535	1	Geriatrics	Both	chr8:102217569	8	102217569	ZNF706	Island	1.63	0.35	3.5e-06	NA	33883019_Karlsson_cognitive_ability_-_general_cognition
cg14213992	Marioni RE	NA	25617346	2015-01-22	Fluid type general intelligence	EFO_0004337	NA	Table S2	DNA methylation	Fluid type general intelligence	Age, sex, cell composition	Beta values	NA	Illumina HumanMethylation450	Whole blood	NA	1072	1	Geriatrics	Both	chr19:40503358	19	40503358	ZNF546	South shore	-3.9E-2	8.6E-3	7e-06	-	25617346_fluid_type_general_intelligence
cg14179389	Marioni R	FHS, InCHIANTI, LBC1921, LBC1936, MOBILIZE Boston, Normative Aging Study, Rotterdam Study (Rotterdam Bios and Rotterdam III) ,Twins UK, ARIC , GENOA	29311653	2018-01-08	Cognitive abilities: digit test	EFO_0003925	Basic adjusted model	Supplementary Table 4	DNA methylation	Cognitive abilities: digit test	age, sex, cell composition (reference based), batch effects, ancestry(genomic PCs)	Beta Values	NA	Illumina HumanMethylation450	Whole blood	NA	4794	5	Adults	Both	chr1:92947961	1	92947961	GFI1	Island	NA	NA	7.2e-06	NA	29311653_Marioni-R_cognitive_abilities__digit_test_basic_adjusted_model
cg14100184	Mohammadnejad A	MADT	33528912	2021-02-02	Cognitive function	EFO_0003925, EFO_0008354	Discovery - kinship model	Table S2	Cognitive function	DNA methylation	Age, sex, cell composition (reference based), kinship matrix	General cognitive composite score	M Values	Illumina HumanMethylation450	Whole blood	Analysis of twins. Cognitive function was scored based on 5 tests: verbal fluency, attention, and working memory (digits forward and digits backward) and memory (immediate and delayed word recall)	400	1	Geriatrics	Both	chr16:851298	16	851298	GNG13	South shore	9.4999999999999998E-3	2.3E-3	2.6e-05	NA	33528912_Mohammadnejad-A_cognitive_function_discovery_-_kinship_model
cg14073722	Marioni RE	NA	25617346	2015-01-22	Fluid type general intelligence	EFO_0004337	NA	Table S2	DNA methylation	Fluid type general intelligence	Age, sex, cell composition	Beta values	NA	Illumina HumanMethylation450	Whole blood	NA	1072	1	Geriatrics	Both	chr17:50235737	17	50235737	CA10	Island	-8.1000000000000003E-2	1.7000000000000001E-2	1.8e-06	-	25617346_fluid_type_general_intelligence
cg13993802	Karlsson	SATSA	33883019	2021-04-21	Cognitive ability - spatial ability	EFO_0003925, EFO_0008354	NA	Additional file 2	Cognitive ability - spatial ability	DNA methylation	Age, Sex, Smoking, Batch effects	NA	M values	Illumina HumanMethylationEPIC	Whole blood	The sample included 238 (82 monozygotic, 156 dizygotic) complete twin pairs	535	1	Geriatrics	Both	chr11:107880029	11	1.08e+08	CUL5	Island	-0.1	0.02	5.1e-06	NA	33883019_Karlsson_cognitive_ability_-_spatial_ability
cg13854219	Marioni R	FHS, InCHIANTI, LBC1921, LBC1936, MOBILIZE Boston, Normative Aging Study, Rotterdam Study (Rotterdam Bios and Rotterdam III) ,Twins UK, ARIC , GENOA	29311653	2018-01-08	Cognitive abilities: digit test	EFO_0003925	Basic adjusted model	Supplementary Table 4	DNA methylation	Cognitive abilities: digit test	age, sex, cell composition (reference based), batch effects, ancestry(genomic PCs)	Beta Values	NA	Illumina HumanMethylation450	Whole blood	NA	4794	5	Adults	Both	chr1:101757037	1	1.02e+08	-	Open sea	NA	NA	5.9e-06	NA	29311653_Marioni-R_cognitive_abilities__digit_test_basic_adjusted_model
cg13823964	Marioni R	FHS, InCHIANTI, LBC1921, LBC1936, MOBILIZE Boston, Normative Aging Study, Rotterdam Study (Rotterdam Bios and Rotterdam III) ,Twins UK, ARIC , GENOA	29311653	2018-01-08	Cognitive abilities: digit test	EFO_0003925	Basic adjusted model	Supplementary Table 4	DNA methylation	Cognitive abilities: digit test	age, sex, cell composition (reference based), batch effects, ancestry(genomic PCs)	Beta Values	NA	Illumina HumanMethylation450	Whole blood	NA	4794	5	Adults	Both	chr9:94190932	9	94190932	-	South shelf	NA	NA	2.6e-05	NA	29311653_Marioni-R_cognitive_abilities__digit_test_basic_adjusted_model
cg13764516	Marioni R	FHS, InCHIANTI, LBC1921, LBC1936, MOBILIZE Boston, Normative Aging Study, Rotterdam Study (Rotterdam Bios and Rotterdam III) ,Twins UK, ARIC , GENOA	29311653	2018-01-08	Cognitive abilities: Phonemic Verbal Fluency	EFO_0003925	Basic adjusted model	Supplementary Table 4	DNA methylation	Cognitive abilities: Phonemic Verbal Fluency	age, sex, cell composition (reference based), batch effects, ancestry(genomic PCs)	Beta Values	NA	Illumina HumanMethylation450	Whole blood	NA	6405	8	Adults	Both	chr9:139648911	9	1.4e+08	LCN8	Open sea	NA	NA	4.5e-06	NA	29311653_Marioni-R_cognitive_abilities__phonemic_verbal_fluency_basic_adjusted_model
cg13717817	Karlsson	SATSA	33883019	2021-04-21	Cognitive ability - processing speed	EFO_0003925, EFO_0008354	NA	NA	Cognitive ability - processing speed	DNA methylation	Age, Sex, Smoking, Batch effects	NA	M values	Illumina HumanMethylationEPIC	Whole blood	The sample included 238 (82 monozygotic, 156 dizygotic) complete twin pairs	535	1	Geriatrics	Both	chr3:57177391	3	57177391	IL17RD	Open sea	0.14000000000000001	0.03	4e-06	NA	33883019_Karlsson_cognitive_ability_-_processing_speed
cg13709639	Marioni R	FHS, InCHIANTI, LBC1921, LBC1936, MOBILIZE Boston, Normative Aging Study, Rotterdam Study (Rotterdam Bios and Rotterdam III) ,Twins UK, ARIC , GENOA	29311653	2018-01-08	Cognitive abilities: digit test	EFO_0003925	Basic adjusted model	Supplementary Table 4	DNA methylation	Cognitive abilities: digit test	age, sex, cell composition (reference based), batch effects, ancestry(genomic PCs)	Beta Values	NA	Illumina HumanMethylation450	Whole blood	NA	4794	5	Adults	Both	chr12:49526040	12	49526040	TUBA1B	South shore	NA	NA	3e-06	NA	29311653_Marioni-R_cognitive_abilities__digit_test_basic_adjusted_model
cg13599020	Marioni R	FHS, InCHIANTI, LBC1921, LBC1936, MOBILIZE Boston, Normative Aging Study, Rotterdam Study (Rotterdam Bios and Rotterdam III) ,Twins UK, ARIC , GENOA	29311653	2018-01-08	Cognitive abilities: digit test	EFO_0003925	Basic adjusted model	Supplementary Table 4	DNA methylation	Cognitive abilities: digit test	age, sex, cell composition (reference based), batch effects, ancestry(genomic PCs)	Beta Values	NA	Illumina HumanMethylation450	Whole blood	NA	4794	5	Adults	Both	chr6:130482978	6	1.3e+08	SAMD3	Open sea	NA	NA	1.1e-05	NA	29311653_Marioni-R_cognitive_abilities__digit_test_basic_adjusted_model
cg13593391	Mohammadnejad A	MADT	33528912	2021-02-02	Cognitive function	EFO_0003925, EFO_0008354	Discovery - generalized correlation coefficient (nonlinear model)	Table S2	Cognitive function	DNA methylation	Age, sex, cell composition (reference based)	General cognitive composite score	M Values	Illumina HumanMethylation450	Whole blood	Analysis of twins. Cognitive function was scored based on 5 tests: verbal fluency, attention, and working memory (digits forward and digits backward) and memory (immediate and delayed word recall)	400	1	Geriatrics	Both	chr11:132582488	11	1.33e+08	OPCML	Open sea	0.14000000000000001	NA	3.9e-05	Association statistics calculated using a generalized correlation coefficient. The "Beta" represents the "A score" from the models - see paper for more details	33528912_Mohammadnejad-A_cognitive_function_discovery_-_generalized_correlation_coefficient__nonlinear_model_
cg13585930	Marioni R	FHS, InCHIANTI, LBC1921, LBC1936, MOBILIZE Boston, Normative Aging Study, Rotterdam Study (Rotterdam Bios and Rotterdam III) ,Twins UK, ARIC , GENOA	29311653	2018-01-08	Cognitive abilities: digit test	EFO_0003925	Basic adjusted model	Supplementary Table 4	DNA methylation	Cognitive abilities: digit test	age, sex, cell composition (reference based), batch effects, ancestry(genomic PCs)	Beta Values	NA	Illumina HumanMethylation450	Whole blood	NA	4794	5	Adults	Both	chr10:72027357	10	72027357	NPFFR1	Open sea	NA	NA	1.5e-05	NA	29311653_Marioni-R_cognitive_abilities__digit_test_basic_adjusted_model
cg13567405	Marioni R	FHS, InCHIANTI, LBC1921, LBC1936, MOBILIZE Boston, Normative Aging Study, Rotterdam Study (Rotterdam Bios and Rotterdam III) ,Twins UK, ARIC , GENOA	29311653	2018-01-08	Cognitive abilities: Phonemic Verbal Fluency	EFO_0003925	Basic adjusted model	Supplementary Table 4	DNA methylation	Cognitive abilities: Phonemic Verbal Fluency	age, sex, cell composition (reference based), batch effects, ancestry(genomic PCs)	Beta Values	NA	Illumina HumanMethylation450	Whole blood	NA	6405	8	Adults	Both	chr11:94372017	11	94372017	-	Open sea	NA	NA	1.3e-06	NA	29311653_Marioni-R_cognitive_abilities__phonemic_verbal_fluency_basic_adjusted_model
cg13541769	Mohammadnejad A	MADT	33528912	2021-02-02	Cognitive function	EFO_0003925, EFO_0008354	Discovery - generalized correlation coefficient (nonlinear model)	Table S2	Cognitive function	DNA methylation	Age, sex, cell composition (reference based)	General cognitive composite score	M Values	Illumina HumanMethylation450	Whole blood	Analysis of twins. Cognitive function was scored based on 5 tests: verbal fluency, attention, and working memory (digits forward and digits backward) and memory (immediate and delayed word recall)	400	1	Geriatrics	Both	chr21:43221684	21	43221684	PRDM15	Island	0.15	NA	6.7e-06	Association statistics calculated using a generalized correlation coefficient. The "Beta" represents the "A score" from the models - see paper for more details	33528912_Mohammadnejad-A_cognitive_function_discovery_-_generalized_correlation_coefficient__nonlinear_model_
cg13484946	Karlsson	SATSA	33883019	2021-04-21	Cognitive ability - spatial ability	EFO_0003925, EFO_0008354	NA	Additional file 2	Cognitive ability - spatial ability	DNA methylation	Age, Sex, Smoking, Batch effects	NA	M values	Illumina HumanMethylationEPIC	Whole blood	The sample included 238 (82 monozygotic, 156 dizygotic) complete twin pairs	535	1	Geriatrics	Both	chr2:61293354	2	61293354	KIAA1841	Island	1.58	0.35	6.2e-06	NA	33883019_Karlsson_cognitive_ability_-_spatial_ability
cg13471990	Marioni R	FHS, InCHIANTI, LBC1921, LBC1936, MOBILIZE Boston, Normative Aging Study, Rotterdam Study (Rotterdam Bios and Rotterdam III) ,Twins UK, ARIC , GENOA	29311653	2018-01-08	Cognitive abilities: digit test	EFO_0003925	Basic adjusted model	Supplementary Table 4	DNA methylation	Cognitive abilities: digit test	age, sex, cell composition (reference based), batch effects, ancestry(genomic PCs)	Beta Values	NA	Illumina HumanMethylation450	Whole blood	NA	4794	5	Adults	Both	chr10:97515222	10	97515222	ENTPD1	Open sea	NA	NA	3.2e-05	NA	29311653_Marioni-R_cognitive_abilities__digit_test_basic_adjusted_model
cg13434842	Marioni RE	NA	25617346	2015-01-22	Fluid type general intelligence	EFO_0004337	NA	Table S2	DNA methylation	Fluid type general intelligence	Age, sex, cell composition	Beta values	NA	Illumina HumanMethylation450	Whole blood	NA	1072	1	Geriatrics	Both	chr8:11567896	8	11567896	GATA4	South shore	-4.4999999999999998E-2	9.5999999999999992E-3	3.6e-06	-	25617346_fluid_type_general_intelligence
cg13411506	Karlsson	SATSA	33883019	2021-04-21	Cognitive ability - processing speed	EFO_0003925, EFO_0008354	NA	NA	Cognitive ability - processing speed	DNA methylation	Age, Sex, Smoking, Batch effects	NA	M values	Illumina HumanMethylationEPIC	Whole blood	The sample included 238 (82 monozygotic, 156 dizygotic) complete twin pairs	535	1	Geriatrics	Both	chr13:113649513	13	1.14e+08	MCF2L	Island	-0.14000000000000001	0.03	5.7e-07	NA	33883019_Karlsson_cognitive_ability_-_processing_speed
cg13359998	Marioni R	FHS, InCHIANTI, LBC1921, LBC1936, MOBILIZE Boston, Normative Aging Study, Rotterdam Study (Rotterdam Bios and Rotterdam III) ,Twins UK, ARIC , GENOA	29311653	2018-01-08	Cognitive abilities: digit test	EFO_0003925	Basic adjusted model	Supplementary Table 4	DNA methylation	Cognitive abilities: digit test	age, sex, cell composition (reference based), batch effects, ancestry(genomic PCs)	Beta Values	NA	Illumina HumanMethylation450	Whole blood	NA	4794	5	Adults	Both	chr1:230241764	1	2.3e+08	GALNT2	Open sea	NA	NA	2.2e-06	NA	29311653_Marioni-R_cognitive_abilities__digit_test_basic_adjusted_model
cg13218906	Soerensen M	MADT	32327964	2020-04-09	Cognitive function	EFO_0003925, EFO_0008354	NA	Table S3a	DNA methylation	Cognitive function	Sex, age, cell composition (reference based), ancestry (genomic PCs)	M Values	cognitive composite score	Illumina HumanMethylation450	Whole blood	Analysis of twins	452	1	Adults	Both	chr20:62886751	20	62886751	PCMTD2	Island	1.6279999999999999E-2	3.3600000000000001E-3	2.4e-06	NA	32327964_Soerensen-M_cognitive_function
cg13212803	Karlsson	SATSA	33883019	2021-04-21	Cognitive ability - Working memory	EFO_0003925, EFO_0008354	NA	Additional file 2	Cognitive ability - Working memory	DNA methylation	Age, Sex, Smoking, Batch effects	NA	M values	Illumina HumanMethylationEPIC	Whole blood	The sample included 238 (82 monozygotic, 156 dizygotic) complete twin pairs	535	1	Geriatrics	Both	chr12:49364151	12	49364151	WNT10B	Island	-1.75	0.39	9e-06	NA	33883019_Karlsson_cognitive_ability_-_working_memory
cg13092901	Marioni R	FHS, InCHIANTI, LBC1921, LBC1936, MOBILIZE Boston, Normative Aging Study, Rotterdam Study (Rotterdam Bios and Rotterdam III) ,Twins UK, ARIC , GENOA	29311653	2018-01-08	Cognitive abilities: digit test	EFO_0003925	Basic adjusted model	Supplementary Table 4	DNA methylation	Cognitive abilities: digit test	age, sex, cell composition (reference based), batch effects, ancestry(genomic PCs)	Beta Values	NA	Illumina HumanMethylation450	Whole blood	NA	4794	5	Adults	Both	chr22:50965373	22	50965373	TYMP;SCO2	Island	NA	NA	2.5e-07	NA	29311653_Marioni-R_cognitive_abilities__digit_test_basic_adjusted_model
cg13033858	Marioni R	FHS, InCHIANTI, LBC1921, LBC1936, MOBILIZE Boston, Normative Aging Study, Rotterdam Study (Rotterdam Bios and Rotterdam III) ,Twins UK, ARIC , GENOA	29311653	2018-01-08	Cognitive abilities: digit test	EFO_0003925	Basic adjusted model	Supplementary Table 4	DNA methylation	Cognitive abilities: digit test	age, sex, cell composition (reference based), batch effects, ancestry(genomic PCs)	Beta Values	NA	Illumina HumanMethylation450	Whole blood	NA	4794	5	Adults	Both	chr12:109248326	12	1.09e+08	SSH1	North shelf	NA	NA	1.4e-05	NA	29311653_Marioni-R_cognitive_abilities__digit_test_basic_adjusted_model
cg13026137	Roubroeks JAY	AddNeuroMed study	32745807	2020-06-27	Mild cognitive impairment	NA	NA	Appendix A, Supp table 2	DNA methylation	Mild cognitive impairment	Age, Sex, Cell composition (reference based), Batch effects	Beta values	NA	Illumina HumanMethylation450	Whole blood	NA	198	1	Geriatrics	Both	chr6:31701260	6	31701260	CLIC1	South shelf	NA	NA	2.5e-05	NA	32745807_Roubroeks-JAY_mild_cognitive_impairment
cg12992827	Marioni R	FHS, InCHIANTI, LBC1921, LBC1936, MOBILIZE Boston, Normative Aging Study, Rotterdam Study (Rotterdam Bios and Rotterdam III) ,Twins UK, ARIC , GENOA	29311653	2018-01-08	Cognitive abilities: digit test	EFO_0003925	Basic adjusted model	Supplementary Table 4	DNA methylation	Cognitive abilities: digit test	age, sex, cell composition (reference based), batch effects, ancestry(genomic PCs)	Beta Values	NA	Illumina HumanMethylation450	Whole blood	NA	4794	5	Adults	Both	chr3:101901234	3	1.02e+08	-	Open sea	NA	NA	3.5e-05	NA	29311653_Marioni-R_cognitive_abilities__digit_test_basic_adjusted_model
cg12966875	Marioni R	FHS, InCHIANTI, LBC1921, LBC1936, MOBILIZE Boston, Normative Aging Study, Rotterdam Study (Rotterdam Bios and Rotterdam III) ,Twins UK, ARIC , GENOA	29311653	2018-01-08	Cognitive abilities: digit test	EFO_0003925	Basic adjusted model	Supplementary Table 4	DNA methylation	Cognitive abilities: digit test	age, sex, cell composition (reference based), batch effects, ancestry(genomic PCs)	Beta Values	NA	Illumina HumanMethylation450	Whole blood	NA	4794	5	Adults	Both	chr20:43883746	20	43883746	SLPI	Open sea	NA	NA	2.1e-06	NA	29311653_Marioni-R_cognitive_abilities__digit_test_basic_adjusted_model
cg12946880	Karlsson	SATSA	33883019	2021-04-21	Cognitive ability - Episodic memory	EFO_0003925, EFO_0008354	NA	Additional file 2	Cognitive ability - Episodic memory	DNA methylation	Age, Sex, Smoking, Batch effects	NA	M values	Illumina HumanMethylationEPIC	Whole blood	The sample included 238 (82 monozygotic, 156 dizygotic) complete twin pairs	535	1	Geriatrics	Both	chr3:66023876	3	66023876	MAGI1	Island	-2.4500000000000002	0.53	5.5e-06	NA	33883019_Karlsson_cognitive_ability_-_episodic_memory
cg12869958	Karlsson	SATSA	33883019	2021-04-21	Cognitive ability - General cognition	EFO_0003925, EFO_0008354	NA	Additional file 2	Cognitive ability - General cognition	DNA methylation	Age, Sex, Smoking, Batch effects	NA	M values	Illumina HumanMethylationEPIC	Whole blood	The sample included 238 (82 monozygotic, 156 dizygotic) complete twin pairs	535	1	Geriatrics	Both	chr11:67017687	11	67017687	KDM2A	Island	1.74	0.37	2.9e-06	NA	33883019_Karlsson_cognitive_ability_-_general_cognition
cg12827530	Marioni RE	NA	25617346	2015-01-22	Fluid type general intelligence	EFO_0004337	NA	Table S2	DNA methylation	Fluid type general intelligence	Age, sex, cell composition	Beta values	NA	Illumina HumanMethylation450	Whole blood	NA	1072	1	Geriatrics	Both	chr5:80529121	5	80529121	RNU5E;RNU5D;CKMT2	Open sea	-5.0999999999999997E-2	1.0999999999999999E-2	5.5e-06	-	25617346_fluid_type_general_intelligence
cg12799029	Marioni R	FHS, InCHIANTI, LBC1921, LBC1936, MOBILIZE Boston, Normative Aging Study, Rotterdam Study (Rotterdam Bios and Rotterdam III) ,Twins UK, ARIC , GENOA	29311653	2018-01-08	Cognitive abilities: digit test	EFO_0003925	Basic adjusted model	Supplementary Table 4	DNA methylation	Cognitive abilities: digit test	age, sex, cell composition (reference based), batch effects, ancestry(genomic PCs)	Beta Values	NA	Illumina HumanMethylation450	Whole blood	NA	4794	5	Adults	Both	chr17:984184	17	984184	ABR	South shelf	NA	NA	2.6e-06	NA	29311653_Marioni-R_cognitive_abilities__digit_test_basic_adjusted_model
cg12611448	Marioni R	FHS, InCHIANTI, LBC1921, LBC1936, MOBILIZE Boston, Normative Aging Study, Rotterdam Study (Rotterdam Bios and Rotterdam III) ,Twins UK, ARIC , GENOA	29311653	2018-01-08	Cognitive abilities: digit test	EFO_0003925	Basic adjusted model	Supplementary Table 4	DNA methylation	Cognitive abilities: digit test	age, sex, cell composition (reference based), batch effects, ancestry(genomic PCs)	Beta Values	NA	Illumina HumanMethylation450	Whole blood	NA	4794	5	Adults	Both	chr3:185255217	3	1.85e+08	LIPH	Open sea	NA	NA	3e-05	NA	29311653_Marioni-R_cognitive_abilities__digit_test_basic_adjusted_model
cg12593793	Marioni R	FHS, InCHIANTI, LBC1921, LBC1936, MOBILIZE Boston, Normative Aging Study, Rotterdam Study (Rotterdam Bios and Rotterdam III) ,Twins UK, ARIC , GENOA	29311653	2018-01-08	Cognitive abilities: digit test	EFO_0003925	Basic adjusted model	Supplementary Table 4	DNA methylation	Cognitive abilities: digit test	age, sex, cell composition (reference based), batch effects, ancestry(genomic PCs)	Beta Values	NA	Illumina HumanMethylation450	Whole blood	NA	4794	5	Adults	Both	chr1:156074135	1	1.56e+08	-	Open sea	NA	NA	5.8e-10	NA	29311653_Marioni-R_cognitive_abilities__digit_test_basic_adjusted_model
cg12569118	Marioni R	FHS, InCHIANTI, LBC1921, LBC1936, MOBILIZE Boston, Normative Aging Study, Rotterdam Study (Rotterdam Bios and Rotterdam III) ,Twins UK, ARIC , GENOA	29311653	2018-01-08	Cognitive Abilities: Vocabulary	EFO_0003925	Basic adjusted model	Supplementary Table 4	DNA methylation	Cognitive Abilities: Vocabulary	age, sex, cell composition (reference based), batch effects, ancestry(genomic PCs)	Beta Values	NA	Illumina HumanMethylation450	Whole blood	NA	3013	3	Adults	Both	chr11:74394623	11	74394623	-	Island	NA	NA	1.1e-07	NA	29311653_Marioni-R_cognitive_abilities__vocabulary_basic_adjusted_model
cg12510708	Marioni R	FHS, InCHIANTI, LBC1921, LBC1936, MOBILIZE Boston, Normative Aging Study, Rotterdam Study (Rotterdam Bios and Rotterdam III) ,Twins UK, ARIC , GENOA	29311653	2018-01-08	Cognitive abilities: digit test	EFO_0003925	Basic adjusted model	Supplementary Table 4	DNA methylation	Cognitive abilities: digit test	age, sex, cell composition (reference based), batch effects, ancestry(genomic PCs)	Beta Values	NA	Illumina HumanMethylation450	Whole blood	NA	4794	5	Adults	Both	chr7:26193805	7	26193805	NFE2L3	South shore	NA	NA	2.9e-05	NA	29311653_Marioni-R_cognitive_abilities__digit_test_basic_adjusted_model
cg12507869	Marioni R	FHS, InCHIANTI, LBC1921, LBC1936, MOBILIZE Boston, Normative Aging Study, Rotterdam Study (Rotterdam Bios and Rotterdam III) ,Twins UK, ARIC , GENOA	29311653	2018-01-08	Cognitive abilities: Phonemic Verbal Fluency	EFO_0003925	Basic adjusted model	Supplementary Table 4	DNA methylation	Cognitive abilities: Phonemic Verbal Fluency	age, sex, cell composition (reference based), batch effects, ancestry(genomic PCs)	Beta Values	NA	Illumina HumanMethylation450	Whole blood	NA	6405	8	Adults	Both	chr10:134358082	10	1.34e+08	INPP5A	North shore	NA	NA	6.4e-09	NA	29311653_Marioni-R_cognitive_abilities__phonemic_verbal_fluency_basic_adjusted_model
cg12473916	Marioni R	FHS, InCHIANTI, LBC1921, LBC1936, MOBILIZE Boston, Normative Aging Study, Rotterdam Study (Rotterdam Bios and Rotterdam III) ,Twins UK, ARIC , GENOA	29311653	2018-01-08	Cognitive abilities: digit test	EFO_0003925	Basic adjusted model	Supplementary Table 4	DNA methylation	Cognitive abilities: digit test	age, sex, cell composition (reference based), batch effects, ancestry(genomic PCs)	Beta Values	NA	Illumina HumanMethylation450	Whole blood	NA	4794	5	Adults	Both	chr1:154943651	1	1.55e+08	SHC1	North shelf	NA	NA	2.7e-07	NA	29311653_Marioni-R_cognitive_abilities__digit_test_basic_adjusted_model
cg12398238	Mohammadnejad A	MADT	33528912	2021-02-02	Cognitive function	EFO_0003925, EFO_0008354	Discovery - kinship model	Table S2	Cognitive function	DNA methylation	Age, sex, cell composition (reference based), kinship matrix	General cognitive composite score	M Values	Illumina HumanMethylation450	Whole blood	Analysis of twins. Cognitive function was scored based on 5 tests: verbal fluency, attention, and working memory (digits forward and digits backward) and memory (immediate and delayed word recall)	400	1	Geriatrics	Both	chr17:42264131	17	42264131	TMUB2;C17orf65	Island	6.1999999999999998E-3	1.6000000000000001E-3	5.8e-05	NA	33528912_Mohammadnejad-A_cognitive_function_discovery_-_kinship_model
cg12077460	Marioni R	FHS, InCHIANTI, LBC1921, LBC1936, MOBILIZE Boston, Normative Aging Study, Rotterdam Study (Rotterdam Bios and Rotterdam III) ,Twins UK, ARIC , GENOA	29311653	2018-01-08	Cognitive abilities: digit test	EFO_0003925	Basic adjusted model	Supplementary Table 4	DNA methylation	Cognitive abilities: digit test	age, sex, cell composition (reference based), batch effects, ancestry(genomic PCs)	Beta Values	NA	Illumina HumanMethylation450	Whole blood	NA	4794	5	Adults	Both	chr8:8702053	8	8702053	MFHAS1	Open sea	NA	NA	3.4e-05	NA	29311653_Marioni-R_cognitive_abilities__digit_test_basic_adjusted_model
cg12037509	Mohammadnejad A	MADT	33528912	2021-02-02	Cognitive function	EFO_0003925, EFO_0008354	Discovery - kinship model	Table S2	Cognitive function	DNA methylation	Age, sex, cell composition (reference based), kinship matrix	General cognitive composite score	M Values	Illumina HumanMethylation450	Whole blood	Analysis of twins. Cognitive function was scored based on 5 tests: verbal fluency, attention, and working memory (digits forward and digits backward) and memory (immediate and delayed word recall)	400	1	Geriatrics	Both	chr8:26451955	8	26451955	DPYSL2	Open sea	-5.1999999999999998E-3	1.2999999999999999E-3	8.6e-05	NA	33528912_Mohammadnejad-A_cognitive_function_discovery_-_kinship_model
cg11892307	Starnawska		29249967	2017	Cognitive functioning		EWAS	Blood	Cognitive composite score	DNA methylation	age, sex, blood cell composition	Standardized score	Beta value	450K	Whole blood	Monozygotic twins, middle-aged (mean age 65.9)	486	1	65.9 (mean)	Both	chr6:470595	6	470595	OR2J2	IGR			8.59E-06	Danish Twin Registry - MADT cohort	Starnawska_2017_CognitiveFunctioning
cg11868900	Marioni RE	NA	25617346	2015-01-22	Fluid type general intelligence	EFO_0004337	NA	Table S2	DNA methylation	Fluid type general intelligence	Age, sex, cell composition	Beta values	NA	Illumina HumanMethylation450	Whole blood	NA	1072	1	Geriatrics	Both	chr8:49648035	8	49648035	EFCAB1	South shore	-3.5999999999999997E-2	7.9000000000000008E-3	7.2e-06	-	25617346_fluid_type_general_intelligence
cg11828983	Karlsson	SATSA	33883019	2021-04-21	Cognitive ability - Verbal ability	EFO_0003925, EFO_0008354	NA	Additional file 2	Cognitive ability - Verbal ability	DNA methylation	Age, Sex, Smoking, Batch effects	NA	M values	Illumina HumanMethylationEPIC	Whole blood	The sample included 238 (82 monozygotic, 156 dizygotic) complete twin pairs	535	1	Geriatrics	Both	chr14:104734272	14	1.05e+08	-	Open sea	-0.09	0.02	3.4e-07	NA	33883019_Karlsson_cognitive_ability_-_verbal_ability
cg11607927	Mohammadnejad A	MADT	33528912	2021-02-02	Cognitive function	EFO_0003925, EFO_0008354	Discovery - kinship model	Table S2	Cognitive function	DNA methylation	Age, sex, cell composition (reference based), kinship matrix	General cognitive composite score	M Values	Illumina HumanMethylation450	Whole blood	Analysis of twins. Cognitive function was scored based on 5 tests: verbal fluency, attention, and working memory (digits forward and digits backward) and memory (immediate and delayed word recall)	400	1	Geriatrics	Both	chr2:61765934	2	61765934	XPO1	Island	8.0999999999999996E-3	2.0999999999999999E-3	8.5e-05	NA	33528912_Mohammadnejad-A_cognitive_function_discovery_-_kinship_model
cg11596902	Marioni R	FHS, InCHIANTI, LBC1921, LBC1936, MOBILIZE Boston, Normative Aging Study, Rotterdam Study (Rotterdam Bios and Rotterdam III) ,Twins UK, ARIC , GENOA	29311653	2018-01-08	Cognitive abilities: digit test	EFO_0003925	Basic adjusted model	Supplementary Table 4	DNA methylation	Cognitive abilities: digit test	age, sex, cell composition (reference based), batch effects, ancestry(genomic PCs)	Beta Values	NA	Illumina HumanMethylation450	Whole blood	NA	4794	5	Adults	Both	chr11:123324834	11	1.23e+08	-	Open sea	NA	NA	3e-05	NA	29311653_Marioni-R_cognitive_abilities__digit_test_basic_adjusted_model
cg11595082	Marioni R	FHS, InCHIANTI, LBC1921, LBC1936, MOBILIZE Boston, Normative Aging Study, Rotterdam Study (Rotterdam Bios and Rotterdam III) ,Twins UK, ARIC , GENOA	29311653	2018-01-08	Cognitive abilities: Phonemic Verbal Fluency	EFO_0003925	Basic adjusted model	Supplementary Table 4	DNA methylation	Cognitive abilities: Phonemic Verbal Fluency	age, sex, cell composition (reference based), batch effects, ancestry(genomic PCs)	Beta Values	NA	Illumina HumanMethylation450	Whole blood	NA	6405	8	Adults	Both	chr1:77748325	1	77748325	AK5	South shore	NA	NA	1.6e-06	NA	29311653_Marioni-R_cognitive_abilities__phonemic_verbal_fluency_basic_adjusted_model
cg11536474	Marioni RE	NA	25617346	2015-01-22	Fluid type general intelligence	EFO_0004337	NA	Table S2	DNA methylation	Fluid type general intelligence	Age, sex, cell composition	Beta values	NA	Illumina HumanMethylation450	Whole blood	NA	1072	1	Geriatrics	Both	chr2:63286049	2	63286049	-	Island	-9.6000000000000002E-2	2.1000000000000001E-2	8.6e-06	-	25617346_fluid_type_general_intelligence
cg11500390	Karlsson	SATSA	33883019	2021-04-21	Cognitive ability - Working memory	EFO_0003925, EFO_0008354	NA	Additional file 2	Cognitive ability - Working memory	DNA methylation	Age, Sex, Smoking, Batch effects	NA	M values	Illumina HumanMethylationEPIC	Whole blood	The sample included 238 (82 monozygotic, 156 dizygotic) complete twin pairs	535	1	Geriatrics	Both	chr11:64572185	11	64572185	MEN1;MAP4K2	South shore	1.97	0.44	8.8e-06	NA	33883019_Karlsson_cognitive_ability_-_working_memory
cg11494773	Marioni R	FHS, InCHIANTI, LBC1921, LBC1936, MOBILIZE Boston, Normative Aging Study, Rotterdam Study (Rotterdam Bios and Rotterdam III) ,Twins UK, ARIC , GENOA	29311653	2018-01-08	Cognitive abilities: digit test	EFO_0003925	Basic adjusted model	Supplementary Table 4	DNA methylation	Cognitive abilities: digit test	age, sex, cell composition (reference based), batch effects, ancestry(genomic PCs)	Beta Values	NA	Illumina HumanMethylation450	Whole blood	NA	4794	5	Adults	Both	chr7:48128242	7	48128242	UPP1	Island	NA	NA	4.4e-06	NA	29311653_Marioni-R_cognitive_abilities__digit_test_basic_adjusted_model
cg11465226	Mohammadnejad A	MADT	33528912	2021-02-02	Cognitive function	EFO_0003925, EFO_0008354	Discovery - generalized correlation coefficient (nonlinear model)	Table S2	Cognitive function	DNA methylation	Age, sex, cell composition (reference based)	General cognitive composite score	M Values	Illumina HumanMethylation450	Whole blood	Analysis of twins. Cognitive function was scored based on 5 tests: verbal fluency, attention, and working memory (digits forward and digits backward) and memory (immediate and delayed word recall)	400	1	Geriatrics	Both	chr5:176882869	5	1.77e+08	PRR7	Island	0.15	NA	7e-06	Association statistics calculated using a generalized correlation coefficient. The "Beta" represents the "A score" from the models - see paper for more details	33528912_Mohammadnejad-A_cognitive_function_discovery_-_generalized_correlation_coefficient__nonlinear_model_
cg11418537	Karlsson	SATSA	33883019	2021-04-21	Cognitive ability - Episodic memory	EFO_0003925, EFO_0008354	NA	Additional file 2	Cognitive ability - Episodic memory	DNA methylation	Age, Sex, Smoking, Batch effects	NA	M values	Illumina HumanMethylationEPIC	Whole blood	The sample included 238 (82 monozygotic, 156 dizygotic) complete twin pairs	535	1	Geriatrics	Both	chr12:34547337	12	34547337	-	Open sea	-0.26	0.06	5e-06	NA	33883019_Karlsson_cognitive_ability_-_episodic_memory
cg11344352	Marioni R	FHS, InCHIANTI, LBC1921, LBC1936, MOBILIZE Boston, Normative Aging Study, Rotterdam Study (Rotterdam Bios and Rotterdam III) ,Twins UK, ARIC , GENOA	29311653	2018-01-08	Cognitive abilities: digit test	EFO_0003925	Basic adjusted model	Supplementary Table 4	DNA methylation	Cognitive abilities: digit test	age, sex, cell composition (reference based), batch effects, ancestry(genomic PCs)	Beta Values	NA	Illumina HumanMethylation450	Whole blood	NA	4794	5	Adults	Both	chr19:45927696	19	45927696	ERCC1	South shore	NA	NA	1.2e-06	NA	29311653_Marioni-R_cognitive_abilities__digit_test_basic_adjusted_model
cg11196237	Marioni R	FHS, InCHIANTI, LBC1921, LBC1936, MOBILIZE Boston, Normative Aging Study, Rotterdam Study (Rotterdam Bios and Rotterdam III) ,Twins UK, ARIC , GENOA	29311653	2018-01-08	Cognitive abilities: Phonemic Verbal Fluency	EFO_0003925	Basic adjusted model	Supplementary Table 4	DNA methylation	Cognitive abilities: Phonemic Verbal Fluency	age, sex, cell composition (reference based), batch effects, ancestry(genomic PCs)	Beta Values	NA	Illumina HumanMethylation450	Whole blood	NA	6405	8	Adults	Both	chr10:102890886	10	1.03e+08	TLX1;TLX1NB	North shore	NA	NA	2.7e-06	NA	29311653_Marioni-R_cognitive_abilities__phonemic_verbal_fluency_basic_adjusted_model
cg11147155	Marioni R	FHS, InCHIANTI, LBC1921, LBC1936, MOBILIZE Boston, Normative Aging Study, Rotterdam Study (Rotterdam Bios and Rotterdam III) ,Twins UK, ARIC , GENOA	29311653	2018-01-08	Cognitive abilities: digit test	EFO_0003925	Basic adjusted model	Supplementary Table 4	DNA methylation	Cognitive abilities: digit test	age, sex, cell composition (reference based), batch effects, ancestry(genomic PCs)	Beta Values	NA	Illumina HumanMethylation450	Whole blood	NA	4794	5	Adults	Both	chr1:150595206	1	1.51e+08	ENSA	Open sea	NA	NA	3.5e-05	NA	29311653_Marioni-R_cognitive_abilities__digit_test_basic_adjusted_model
cg11146034	Marioni R	FHS, InCHIANTI, LBC1921, LBC1936, MOBILIZE Boston, Normative Aging Study, Rotterdam Study (Rotterdam Bios and Rotterdam III) ,Twins UK, ARIC , GENOA	29311653	2018-01-08	Cognitive abilities: digit test	EFO_0003925	Basic adjusted model	Supplementary Table 4	DNA methylation	Cognitive abilities: digit test	age, sex, cell composition (reference based), batch effects, ancestry(genomic PCs)	Beta Values	NA	Illumina HumanMethylation450	Whole blood	NA	4794	5	Adults	Both	chr12:96590670	12	96590670	ELK3	South shore	NA	NA	1.6e-06	NA	29311653_Marioni-R_cognitive_abilities__digit_test_basic_adjusted_model
cg11142489	Marioni R	FHS, InCHIANTI, LBC1921, LBC1936, MOBILIZE Boston, Normative Aging Study, Rotterdam Study (Rotterdam Bios and Rotterdam III) ,Twins UK, ARIC , GENOA	29311653	2018-01-08	Cognitive abilities: Phonemic Verbal Fluency	EFO_0003925	Basic adjusted model	Supplementary Table 4	DNA methylation	Cognitive abilities: Phonemic Verbal Fluency	age, sex, cell composition (reference based), batch effects, ancestry(genomic PCs)	Beta Values	NA	Illumina HumanMethylation450	Whole blood	NA	6405	8	Adults	Both	chr4:74810142	4	74810142	-	South shore	NA	NA	4.6e-06	NA	29311653_Marioni-R_cognitive_abilities__phonemic_verbal_fluency_basic_adjusted_model
cg11093762	Soerensen M	MADT	32327964	2020-04-09	Cognitive function	EFO_0003925, EFO_0008354	NA	Table S3a	DNA methylation	Cognitive function	Sex, age, cell composition (reference based), ancestry (genomic PCs)	M Values	cognitive composite score	Illumina HumanMethylation450	Whole blood	Analysis of twins	452	1	Adults	Both	chr7:930723	7	930723	C7orf20	North shore	-1.3639999999999999E-2	3.3300000000000001E-3	5.8e-05	NA	32327964_Soerensen-M_cognitive_function
cg11042214	Karlsson	SATSA	33883019	2021-04-21	Cognitive ability - Working memory	EFO_0003925, EFO_0008354	NA	Additional file 2	Cognitive ability - Working memory	DNA methylation	Age, Sex, Smoking, Batch effects	NA	M values	Illumina HumanMethylationEPIC	Whole blood	The sample included 238 (82 monozygotic, 156 dizygotic) complete twin pairs	535	1	Geriatrics	Both	chr10:102906231	10	1.03e+08	-	Island	-1.69	0.36	4.6e-06	NA	33883019_Karlsson_cognitive_ability_-_working_memory
cg10922280	Marioni R	FHS, InCHIANTI, LBC1921, LBC1936, MOBILIZE Boston, Normative Aging Study, Rotterdam Study (Rotterdam Bios and Rotterdam III) ,Twins UK, ARIC , GENOA	29311653	2018-01-08	Cognitive abilities: Phonemic Verbal Fluency	EFO_0003925	Basic adjusted model	Supplementary Table 4	DNA methylation	Cognitive abilities: Phonemic Verbal Fluency	age, sex, cell composition (reference based), batch effects, ancestry(genomic PCs)	Beta Values	NA	Illumina HumanMethylation450	Whole blood	NA	6405	8	Adults	Both	chr16:68034227	16	68034227	DPEP2	Open sea	NA	NA	2.3e-08	NA	29311653_Marioni-R_cognitive_abilities__phonemic_verbal_fluency_basic_adjusted_model
cg10869957	Mohammadnejad A	MADT	33528912	2021-02-02	Cognitive function	EFO_0003925, EFO_0008354	Discovery - generalized correlation coefficient (nonlinear model)	Table S2	Cognitive function	DNA methylation	Age, sex, cell composition (reference based)	General cognitive composite score	M Values	Illumina HumanMethylation450	Whole blood	Analysis of twins. Cognitive function was scored based on 5 tests: verbal fluency, attention, and working memory (digits forward and digits backward) and memory (immediate and delayed word recall)	400	1	Geriatrics	Both	chr10:104605280	10	1.05e+08	-	Open sea	0.13	NA	5.9e-05	Association statistics calculated using a generalized correlation coefficient. The "Beta" represents the "A score" from the models - see paper for more details	33528912_Mohammadnejad-A_cognitive_function_discovery_-_generalized_correlation_coefficient__nonlinear_model_
cg10864318	Karlsson	SATSA	33883019	2021-04-21	Cognitive ability - processing speed	EFO_0003925, EFO_0008354	NA	NA	Cognitive ability - processing speed	DNA methylation	Age, Sex, Smoking, Batch effects	NA	M values	Illumina HumanMethylationEPIC	Whole blood	The sample included 238 (82 monozygotic, 156 dizygotic) complete twin pairs	535	1	Geriatrics	Both	chr6:117002220	6	1.17e+08	KPNA5	Island	0.37	0.08	5.8e-06	NA	33883019_Karlsson_cognitive_ability_-_processing_speed
cg10721782	Marioni R	FHS, InCHIANTI, LBC1921, LBC1936, MOBILIZE Boston, Normative Aging Study, Rotterdam Study (Rotterdam Bios and Rotterdam III) ,Twins UK, ARIC , GENOA	29311653	2018-01-08	Cognitive abilities: Phonemic Verbal Fluency	EFO_0003925	Basic adjusted model	Supplementary Table 4	DNA methylation	Cognitive abilities: Phonemic Verbal Fluency	age, sex, cell composition (reference based), batch effects, ancestry(genomic PCs)	Beta Values	NA	Illumina HumanMethylation450	Whole blood	NA	6405	8	Adults	Both	chr15:90039809	15	90039809	RHCG	Island	NA	NA	8.8e-07	NA	29311653_Marioni-R_cognitive_abilities__phonemic_verbal_fluency_basic_adjusted_model
cg10721220	Marioni R	FHS, InCHIANTI, LBC1921, LBC1936, MOBILIZE Boston, Normative Aging Study, Rotterdam Study (Rotterdam Bios and Rotterdam III) ,Twins UK, ARIC , GENOA	29311653	2018-01-08	Cognitive abilities: digit test	EFO_0003925	Basic adjusted model	Supplementary Table 4	DNA methylation	Cognitive abilities: digit test	age, sex, cell composition (reference based), batch effects, ancestry(genomic PCs)	Beta Values	NA	Illumina HumanMethylation450	Whole blood	NA	4794	5	Adults	Both	chr8:29743492	8	29743492	-	Open sea	NA	NA	2.6e-07	NA	29311653_Marioni-R_cognitive_abilities__digit_test_basic_adjusted_model
cg10717214	Marioni R	FHS, InCHIANTI, LBC1921, LBC1936, MOBILIZE Boston, Normative Aging Study, Rotterdam Study (Rotterdam Bios and Rotterdam III) ,Twins UK, ARIC , GENOA	29311653	2018-01-08	Cognitive abilities: digit test	EFO_0003925	Basic adjusted model	Supplementary Table 4	DNA methylation	Cognitive abilities: digit test	age, sex, cell composition (reference based), batch effects, ancestry(genomic PCs)	Beta Values	NA	Illumina HumanMethylation450	Whole blood	NA	4794	5	Adults	Both	chr6:31543557	6	31543557	TNF	Open sea	NA	NA	2.2e-06	NA	29311653_Marioni-R_cognitive_abilities__digit_test_basic_adjusted_model
cg10636246	Marioni R	FHS, InCHIANTI, LBC1921, LBC1936, MOBILIZE Boston, Normative Aging Study, Rotterdam Study (Rotterdam Bios and Rotterdam III) ,Twins UK, ARIC , GENOA	29311653	2018-01-08	Cognitive abilities: digit test	EFO_0003925	Basic adjusted model	Supplementary Table 4	DNA methylation	Cognitive abilities: digit test	age, sex, cell composition (reference based), batch effects, ancestry(genomic PCs)	Beta Values	NA	Illumina HumanMethylation450	Whole blood	NA	4794	5	Adults	Both	chr1:159046973	1	1.59e+08	AIM2	Open sea	NA	NA	9.7e-06	NA	29311653_Marioni-R_cognitive_abilities__digit_test_basic_adjusted_model
cg10508317	Marioni R	FHS, InCHIANTI, LBC1921, LBC1936, MOBILIZE Boston, Normative Aging Study, Rotterdam Study (Rotterdam Bios and Rotterdam III) ,Twins UK, ARIC , GENOA	29311653	2018-01-08	Cognitive abilities: digit test	EFO_0003925	Basic adjusted model	Supplementary Table 4	DNA methylation	Cognitive abilities: digit test	age, sex, cell composition (reference based), batch effects, ancestry(genomic PCs)	Beta Values	NA	Illumina HumanMethylation450	Whole blood	NA	4794	5	Adults	Both	chr17:76355146	17	76355146	SOCS3	Island	NA	NA	9.6e-06	NA	29311653_Marioni-R_cognitive_abilities__digit_test_basic_adjusted_model
cg10504000	Marioni R	FHS, InCHIANTI, LBC1921, LBC1936, MOBILIZE Boston, Normative Aging Study, Rotterdam Study (Rotterdam Bios and Rotterdam III) ,Twins UK, ARIC , GENOA	29311653	2018-01-08	Cognitive abilities: digit test	EFO_0003925	Basic adjusted model	Supplementary Table 4	DNA methylation	Cognitive abilities: digit test	age, sex, cell composition (reference based), batch effects, ancestry(genomic PCs)	Beta Values	NA	Illumina HumanMethylation450	Whole blood	NA	4794	5	Adults	Both	chr11:2402391	11	2402391	CD81	South shelf	NA	NA	2.8e-05	NA	29311653_Marioni-R_cognitive_abilities__digit_test_basic_adjusted_model
cg10358533	Marioni RE	NA	25617346	2015-01-22	Fluid type general intelligence	EFO_0004337	NA	Table S2	DNA methylation	Fluid type general intelligence	Age, sex, cell composition	Beta values	NA	Illumina HumanMethylation450	Whole blood	NA	1072	1	Geriatrics	Both	chr19:34114209	19	34114209	CHST8	Island	-6.4000000000000001E-2	1.4E-2	7.4e-06	-	25617346_fluid_type_general_intelligence
cg10316635	Marioni RE	NA	25617346	2015-01-22	Fluid type general intelligence	EFO_0004337	NA	Table S2	DNA methylation	Fluid type general intelligence	Age, sex, cell composition	Beta values	NA	Illumina HumanMethylation450	Whole blood	NA	1072	1	Geriatrics	Both	chr1:62208645	1	62208645	INADL	Island	-8.3000000000000004E-2	1.6E-2	2.1e-07	-	25617346_fluid_type_general_intelligence
cg10313673	Marioni R	FHS, InCHIANTI, LBC1921, LBC1936, MOBILIZE Boston, Normative Aging Study, Rotterdam Study (Rotterdam Bios and Rotterdam III) ,Twins UK, ARIC , GENOA	29311653	2018-01-08	Cognitive abilities: Phonemic Verbal Fluency	EFO_0003925	Basic adjusted model	Supplementary Table 4	DNA methylation	Cognitive abilities: Phonemic Verbal Fluency	age, sex, cell composition (reference based), batch effects, ancestry(genomic PCs)	Beta Values	NA	Illumina HumanMethylation450	Whole blood	NA	6405	8	Adults	Both	chr19:19649144	19	19649144	CILP2	Island	NA	NA	3.9e-07	NA	29311653_Marioni-R_cognitive_abilities__phonemic_verbal_fluency_basic_adjusted_model
cg10299746	Mohammadnejad A	MADT	33528912	2021-02-02	Cognitive function	EFO_0003925, EFO_0008354	Discovery - kinship model	Table S2	Cognitive function	DNA methylation	Age, sex, cell composition (reference based), kinship matrix	General cognitive composite score	M Values	Illumina HumanMethylation450	Whole blood	Analysis of twins. Cognitive function was scored based on 5 tests: verbal fluency, attention, and working memory (digits forward and digits backward) and memory (immediate and delayed word recall)	400	1	Geriatrics	Both	chr16:855300	16	855300	PRR25	North shelf	5.0000000000000001E-3	1.1999999999999999E-3	3.7e-05	NA	33528912_Mohammadnejad-A_cognitive_function_discovery_-_kinship_model
cg10238145	Mohammadnejad A	MADT	33528912	2021-02-02	Cognitive function	EFO_0003925, EFO_0008354	Discovery - generalized correlation coefficient (nonlinear model)	Table S2	Cognitive function	DNA methylation	Age, sex, cell composition (reference based)	General cognitive composite score	M Values	Illumina HumanMethylation450	Whole blood	Analysis of twins. Cognitive function was scored based on 5 tests: verbal fluency, attention, and working memory (digits forward and digits backward) and memory (immediate and delayed word recall)	400	1	Geriatrics	Both	chr2:114644207	2	1.15e+08	-	North shelf	0.14000000000000001	NA	2.7e-05	Association statistics calculated using a generalized correlation coefficient. The "Beta" represents the "A score" from the models - see paper for more details	33528912_Mohammadnejad-A_cognitive_function_discovery_-_generalized_correlation_coefficient__nonlinear_model_
cg10177032	Marioni RE	NA	25617346	2015-01-22	Fluid type general intelligence	EFO_0004337	NA	Table S2	DNA methylation	Fluid type general intelligence	Age, sex, cell composition	Beta values	NA	Illumina HumanMethylation450	Whole blood	NA	1072	1	Geriatrics	Both	chr16:4103492	16	4103492	ADCY9	Open sea	-7.5999999999999998E-2	1.7000000000000001E-2	5.9e-06	-	25617346_fluid_type_general_intelligence
cg10114372	Karlsson	SATSA	33883019	2021-04-21	Cognitive ability - General cognition	EFO_0003925, EFO_0008354	NA	Additional file 2	Cognitive ability - General cognition	DNA methylation	Age, Sex, Smoking, Batch effects	NA	M values	Illumina HumanMethylationEPIC	Whole blood	The sample included 238 (82 monozygotic, 156 dizygotic) complete twin pairs	535	1	Geriatrics	Both	chr6:31763312	6	31763312	VARS	Island	-1.44	0.32	8.6e-06	NA	33883019_Karlsson_cognitive_ability_-_general_cognition
cg10021364	Marioni R	FHS, InCHIANTI, LBC1921, LBC1936, MOBILIZE Boston, Normative Aging Study, Rotterdam Study (Rotterdam Bios and Rotterdam III) ,Twins UK, ARIC , GENOA	29311653	2018-01-08	Cognitive abilities: digit test	EFO_0003925	Basic adjusted model	Supplementary Table 4	DNA methylation	Cognitive abilities: digit test	age, sex, cell composition (reference based), batch effects, ancestry(genomic PCs)	Beta Values	NA	Illumina HumanMethylation450	Whole blood	NA	4794	5	Adults	Both	chr19:54369015	19	54369015	MYADM	North shore	NA	NA	1.8e-05	NA	29311653_Marioni-R_cognitive_abilities__digit_test_basic_adjusted_model
cg09997271	Karlsson	SATSA	33883019	2021-04-21	Cognitive ability - Working memory	EFO_0003925, EFO_0008354	NA	Additional file 2	Cognitive ability - Working memory	DNA methylation	Age, Sex, Smoking, Batch effects	NA	M values	Illumina HumanMethylationEPIC	Whole blood	The sample included 238 (82 monozygotic, 156 dizygotic) complete twin pairs	535	1	Geriatrics	Both	chr19:10542200	19	10542200	PDE4A	North shore	-1.9	0.42	6e-06	NA	33883019_Karlsson_cognitive_ability_-_working_memory
cg09994445	Marioni R	FHS, InCHIANTI, LBC1921, LBC1936, MOBILIZE Boston, Normative Aging Study, Rotterdam Study (Rotterdam Bios and Rotterdam III) ,Twins UK, ARIC , GENOA	29311653	2018-01-08	Cognitive abilities: digit test	EFO_0003925	Basic adjusted model	Supplementary Table 4	DNA methylation	Cognitive abilities: digit test	age, sex, cell composition (reference based), batch effects, ancestry(genomic PCs)	Beta Values	NA	Illumina HumanMethylation450	Whole blood	NA	4794	5	Adults	Both	chr11:113934448	11	1.14e+08	ZBTB16	South shelf	NA	NA	2.8e-05	NA	29311653_Marioni-R_cognitive_abilities__digit_test_basic_adjusted_model
cg09935388	Marioni R	FHS, InCHIANTI, LBC1921, LBC1936, MOBILIZE Boston, Normative Aging Study, Rotterdam Study (Rotterdam Bios and Rotterdam III) ,Twins UK, ARIC , GENOA	29311653	2018-01-08	Cognitive abilities: digit test	EFO_0003925	Basic adjusted model	Supplementary Table 4	DNA methylation	Cognitive abilities: digit test	age, sex, cell composition (reference based), batch effects, ancestry(genomic PCs)	Beta Values	NA	Illumina HumanMethylation450	Whole blood	NA	4794	5	Adults	Both	chr1:92947588	1	92947588	GFI1	Island	NA	NA	6.8e-06	NA	29311653_Marioni-R_cognitive_abilities__digit_test_basic_adjusted_model
cg09914304	Marioni R	FHS, InCHIANTI, LBC1921, LBC1936, MOBILIZE Boston, Normative Aging Study, Rotterdam Study (Rotterdam Bios and Rotterdam III) ,Twins UK, ARIC , GENOA	29311653	2018-01-08	Cognitive abilities: digit test	EFO_0003925	Basic adjusted model	Supplementary Table 4	DNA methylation	Cognitive abilities: digit test	age, sex, cell composition (reference based), batch effects, ancestry(genomic PCs)	Beta Values	NA	Illumina HumanMethylation450	Whole blood	NA	4794	5	Adults	Both	chr10:72362292	10	72362292	PRF1	South shore	NA	NA	2.7e-05	NA	29311653_Marioni-R_cognitive_abilities__digit_test_basic_adjusted_model
cg09834049	Marioni R	FHS, InCHIANTI, LBC1921, LBC1936, MOBILIZE Boston, Normative Aging Study, Rotterdam Study (Rotterdam Bios and Rotterdam III) ,Twins UK, ARIC , GENOA	29311653	2018-01-08	Cognitive abilities: digit test	EFO_0003925	Basic adjusted model	Supplementary Table 4	DNA methylation	Cognitive abilities: digit test	age, sex, cell composition (reference based), batch effects, ancestry(genomic PCs)	Beta Values	NA	Illumina HumanMethylation450	Whole blood	NA	4794	5	Adults	Both	chr14:23525720	14	23525720	CDH24	North shore	NA	NA	2.3e-05	NA	29311653_Marioni-R_cognitive_abilities__digit_test_basic_adjusted_model
cg09647147	Karlsson	SATSA	33883019	2021-04-21	Cognitive ability - Verbal ability	EFO_0003925, EFO_0008354	NA	Additional file 2	Cognitive ability - Verbal ability	DNA methylation	Age, Sex, Smoking, Batch effects	NA	M values	Illumina HumanMethylationEPIC	Whole blood	The sample included 238 (82 monozygotic, 156 dizygotic) complete twin pairs	535	1	Geriatrics	Both	chr10:50970575	10	50970575	OGDHL	Island	-1.57	0.34	6.4e-06	NA	33883019_Karlsson_cognitive_ability_-_verbal_ability
cg09605693	Karlsson	SATSA	33883019	2021-04-21	Cognitive ability - spatial ability	EFO_0003925, EFO_0008354	NA	Additional file 2	Cognitive ability - spatial ability	DNA methylation	Age, Sex, Smoking, Batch effects	NA	M values	Illumina HumanMethylationEPIC	Whole blood	The sample included 238 (82 monozygotic, 156 dizygotic) complete twin pairs	535	1	Geriatrics	Both	chr8:143463488	8	1.43e+08	TSNARE1	Open sea	0.25	0.05	7.4e-07	NA	33883019_Karlsson_cognitive_ability_-_spatial_ability
cg09586583	Marioni R	FHS, InCHIANTI, LBC1921, LBC1936, MOBILIZE Boston, Normative Aging Study, Rotterdam Study (Rotterdam Bios and Rotterdam III) ,Twins UK, ARIC , GENOA	29311653	2018-01-08	Cognitive abilities: digit test	EFO_0003925	Basic adjusted model	Supplementary Table 4	DNA methylation	Cognitive abilities: digit test	age, sex, cell composition (reference based), batch effects, ancestry(genomic PCs)	Beta Values	NA	Illumina HumanMethylation450	Whole blood	NA	4794	5	Adults	Both	chr1:54755153	1	54755153	SSBP3	Open sea	NA	NA	5.2e-06	NA	29311653_Marioni-R_cognitive_abilities__digit_test_basic_adjusted_model
cg09570958	Marioni R	FHS, InCHIANTI, LBC1921, LBC1936, MOBILIZE Boston, Normative Aging Study, Rotterdam Study (Rotterdam Bios and Rotterdam III) ,Twins UK, ARIC , GENOA	29311653	2018-01-08	Cognitive abilities: digit test	EFO_0003925	Basic adjusted model	Supplementary Table 4	DNA methylation	Cognitive abilities: digit test	age, sex, cell composition (reference based), batch effects, ancestry(genomic PCs)	Beta Values	NA	Illumina HumanMethylation450	Whole blood	NA	4794	5	Adults	Both	chr17:14206774	17	14206774	HS3ST3B1;MGC12916	Island	NA	NA	1.2e-05	NA	29311653_Marioni-R_cognitive_abilities__digit_test_basic_adjusted_model
cg09530163	Marioni RE	NA	25617346	2015-01-22	Fluid type general intelligence	EFO_0004337	NA	Table S2	DNA methylation	Fluid type general intelligence	Age, sex, cell composition	Beta values	NA	Illumina HumanMethylation450	Whole blood	NA	1072	1	Geriatrics	Both	chr16:55512822	16	55512822	MMP2	North shore	-5.1999999999999998E-2	1.0999999999999999E-2	5.4e-06	-	25617346_fluid_type_general_intelligence
cg09479241	Marioni R	FHS, InCHIANTI, LBC1921, LBC1936, MOBILIZE Boston, Normative Aging Study, Rotterdam Study (Rotterdam Bios and Rotterdam III) ,Twins UK, ARIC , GENOA	29311653	2018-01-08	Cognitive abilities: digit test	EFO_0003925	Basic adjusted model	Supplementary Table 4	DNA methylation	Cognitive abilities: digit test	age, sex, cell composition (reference based), batch effects, ancestry(genomic PCs)	Beta Values	NA	Illumina HumanMethylation450	Whole blood	NA	4794	5	Adults	Both	chr17:27052676	17	27052676	TLCD1	North shore	NA	NA	4.2e-06	NA	29311653_Marioni-R_cognitive_abilities__digit_test_basic_adjusted_model
cg09439348	Starnawska		29249967	2017	Cognitive functioning		EWAS	Blood	Cognitive composite score	DNA methylation	age, sex, blood cell composition	Standardized score	Beta value	450K	Whole blood	Monozygotic twins, middle-aged (mean age 65.9)	486	1	65.9 (mean)	Both	chr2:47305388	2	47305388	C2orf61	IGR			2.23E-06	Danish Twin Registry - MADT cohort	Starnawska_2017_CognitiveFunctioning
cg09361941	Mohammadnejad A	MADT	33528912	2021-02-02	Cognitive function	EFO_0003925, EFO_0008354	Discovery - kinship model	Table S2	Cognitive function	DNA methylation	Age, sex, cell composition (reference based), kinship matrix	General cognitive composite score	M Values	Illumina HumanMethylation450	Whole blood	Analysis of twins. Cognitive function was scored based on 5 tests: verbal fluency, attention, and working memory (digits forward and digits backward) and memory (immediate and delayed word recall)	400	1	Geriatrics	Both	chr17:8128471	17	8128471	C17orf68;C17orf44	South shore	4.1999999999999997E-3	1.1000000000000001E-3	9.1e-05	NA	33528912_Mohammadnejad-A_cognitive_function_discovery_-_kinship_model
cg09191563	Soerensen M	MADT	32327964	2020-04-09	Cognitive function	EFO_0003925, EFO_0008354	NA	Table S3a	DNA methylation	Cognitive function	Sex, age, cell composition (reference based), ancestry (genomic PCs)	M Values	cognitive composite score	Illumina HumanMethylation450	Whole blood	Analysis of twins	452	1	Adults	Both	chr20:31041395	20	31041395	C20orf112	North shelf	1.174E-2	2.9399999999999999E-3	8.8e-05	NA	32327964_Soerensen-M_cognitive_function
cg09190408	Mohammadnejad A	MADT	33528912	2021-02-02	Cognitive function	EFO_0003925, EFO_0008354	Discovery - generalized correlation coefficient (nonlinear model)	Table S2	Cognitive function	DNA methylation	Age, sex, cell composition (reference based)	General cognitive composite score	M Values	Illumina HumanMethylation450	Whole blood	Analysis of twins. Cognitive function was scored based on 5 tests: verbal fluency, attention, and working memory (digits forward and digits backward) and memory (immediate and delayed word recall)	400	1	Geriatrics	Both	chr11:67170610	11	67170610	PPP1CA;TBC1D10C	South shore	0.14000000000000001	NA	3.4e-05	Association statistics calculated using a generalized correlation coefficient. The "Beta" represents the "A score" from the models - see paper for more details	33528912_Mohammadnejad-A_cognitive_function_discovery_-_generalized_correlation_coefficient__nonlinear_model_
cg09182189	Marioni R	FHS, InCHIANTI, LBC1921, LBC1936, MOBILIZE Boston, Normative Aging Study, Rotterdam Study (Rotterdam Bios and Rotterdam III) ,Twins UK, ARIC , GENOA	29311653	2018-01-08	Cognitive abilities: digit test	EFO_0003925	Basic adjusted model	Supplementary Table 4	DNA methylation	Cognitive abilities: digit test	age, sex, cell composition (reference based), batch effects, ancestry(genomic PCs)	Beta Values	NA	Illumina HumanMethylation450	Whole blood	NA	4794	5	Adults	Both	chr1:1709203	1	1709203	NADK	North shore	NA	NA	2.4e-06	NA	29311653_Marioni-R_cognitive_abilities__digit_test_basic_adjusted_model
cg09105687	Karlsson	SATSA	33883019	2021-04-21	Cognitive ability - Working memory	EFO_0003925, EFO_0008354	NA	Additional file 2	Cognitive ability - Working memory	DNA methylation	Age, Sex, Smoking, Batch effects	NA	M values	Illumina HumanMethylationEPIC	Whole blood	The sample included 238 (82 monozygotic, 156 dizygotic) complete twin pairs	535	1	Geriatrics	Both	chr1:2536647	1	2536647	MMEL1	North shore	-0.23	0.05	2.8e-06	NA	33883019_Karlsson_cognitive_ability_-_working_memory
cg09076123	Marioni R	FHS, InCHIANTI, LBC1921, LBC1936, MOBILIZE Boston, Normative Aging Study, Rotterdam Study (Rotterdam Bios and Rotterdam III) ,Twins UK, ARIC , GENOA	29311653	2018-01-08	Cognitive abilities: digit test	EFO_0003925	Basic adjusted model	Supplementary Table 4	DNA methylation	Cognitive abilities: digit test	age, sex, cell composition (reference based), batch effects, ancestry(genomic PCs)	Beta Values	NA	Illumina HumanMethylation450	Whole blood	NA	4794	5	Adults	Both	chr1:183559527	1	1.84e+08	NCF2	Open sea	NA	NA	6.9e-06	NA	29311653_Marioni-R_cognitive_abilities__digit_test_basic_adjusted_model
cg09069193	Mohammadnejad A	MADT	33528912	2021-02-02	Cognitive function	EFO_0003925, EFO_0008354	Discovery - generalized correlation coefficient (nonlinear model)	Table S2	Cognitive function	DNA methylation	Age, sex, cell composition (reference based)	General cognitive composite score	M Values	Illumina HumanMethylation450	Whole blood	Analysis of twins. Cognitive function was scored based on 5 tests: verbal fluency, attention, and working memory (digits forward and digits backward) and memory (immediate and delayed word recall)	400	1	Geriatrics	Both	chr5:119852385	5	1.2e+08	PRR16	Open sea	0.13	NA	8.3e-05	Association statistics calculated using a generalized correlation coefficient. The "Beta" represents the "A score" from the models - see paper for more details	33528912_Mohammadnejad-A_cognitive_function_discovery_-_generalized_correlation_coefficient__nonlinear_model_
cg09037630	Marioni R	FHS, InCHIANTI, LBC1921, LBC1936, MOBILIZE Boston, Normative Aging Study, Rotterdam Study (Rotterdam Bios and Rotterdam III) ,Twins UK, ARIC , GENOA	29311653	2018-01-08	Cognitive abilities: digit test	EFO_0003925	Basic adjusted model	Supplementary Table 4	DNA methylation	Cognitive abilities: digit test	age, sex, cell composition (reference based), batch effects, ancestry(genomic PCs)	Beta Values	NA	Illumina HumanMethylation450	Whole blood	NA	4794	5	Adults	Both	chr6:31528239	6	31528239	-	Open sea	NA	NA	1.9e-06	NA	29311653_Marioni-R_cognitive_abilities__digit_test_basic_adjusted_model
cg08972756	Karlsson	SATSA	33883019	2021-04-21	Cognitive ability - spatial ability	EFO_0003925, EFO_0008354	NA	Additional file 2	Cognitive ability - spatial ability	DNA methylation	Age, Sex, Smoking, Batch effects	NA	M values	Illumina HumanMethylationEPIC	Whole blood	The sample included 238 (82 monozygotic, 156 dizygotic) complete twin pairs	535	1	Geriatrics	Both	chr2:71133854	2	71133854	VAX2	North shore	-0.25	0.05	6.9e-06	NA	33883019_Karlsson_cognitive_ability_-_spatial_ability
cg08913523	Marioni R	FHS, InCHIANTI, LBC1921, LBC1936, MOBILIZE Boston, Normative Aging Study, Rotterdam Study (Rotterdam Bios and Rotterdam III) ,Twins UK, ARIC , GENOA	29311653	2018-01-08	Cognitive abilities: digit test	EFO_0003925	Basic adjusted model	Supplementary Table 4	DNA methylation	Cognitive abilities: digit test	age, sex, cell composition (reference based), batch effects, ancestry(genomic PCs)	Beta Values	NA	Illumina HumanMethylation450	Whole blood	NA	4794	5	Adults	Both	chr8:126649807	8	1.27e+08	-	Open sea	NA	NA	1.9e-06	NA	29311653_Marioni-R_cognitive_abilities__digit_test_basic_adjusted_model
cg08878263	Karlsson	SATSA	33883019	2021-04-21	Cognitive ability - spatial ability	EFO_0003925, EFO_0008354	NA	Additional file 2	Cognitive ability - spatial ability	DNA methylation	Age, Sex, Smoking, Batch effects	NA	M values	Illumina HumanMethylationEPIC	Whole blood	The sample included 238 (82 monozygotic, 156 dizygotic) complete twin pairs	535	1	Geriatrics	Both	chr16:67294899	16	67294899	SLC9A5	Open sea	0.11	0.02	3.5e-06	NA	33883019_Karlsson_cognitive_ability_-_spatial_ability
cg08832744	Starnawska		29249967	2017	Cognitive functioning		EWAS	Blood	Cognitive composite score	DNA methylation	age, sex, blood cell composition	Standardized score	Beta value	450K	Whole blood	Monozygotic twins, middle-aged (mean age 65.9)	486	1	65.9 (mean)	Both	chr17:79283095	17	79283095	C17orf55	TSS200			2.36E-06	Danish Twin Registry - MADT cohort	Starnawska_2017_CognitiveFunctioning
cg08783647	Mohammadnejad A	MADT	33528912	2021-02-02	Cognitive function	EFO_0003925, EFO_0008354	Discovery - generalized correlation coefficient (nonlinear model)	Table S2	Cognitive function	DNA methylation	Age, sex, cell composition (reference based)	General cognitive composite score	M Values	Illumina HumanMethylation450	Whole blood	Analysis of twins. Cognitive function was scored based on 5 tests: verbal fluency, attention, and working memory (digits forward and digits backward) and memory (immediate and delayed word recall)	400	1	Geriatrics	Both	chr6:39081641	6	39081641	C6orf64	North shore	0.13	NA	6.4e-05	Association statistics calculated using a generalized correlation coefficient. The "Beta" represents the "A score" from the models - see paper for more details	33528912_Mohammadnejad-A_cognitive_function_discovery_-_generalized_correlation_coefficient__nonlinear_model_
cg08743199	Marioni R	FHS, InCHIANTI, LBC1921, LBC1936, MOBILIZE Boston, Normative Aging Study, Rotterdam Study (Rotterdam Bios and Rotterdam III) ,Twins UK, ARIC , GENOA	29311653	2018-01-08	Cognitive abilities: digit test	EFO_0003925	Basic adjusted model	Supplementary Table 4	DNA methylation	Cognitive abilities: digit test	age, sex, cell composition (reference based), batch effects, ancestry(genomic PCs)	Beta Values	NA	Illumina HumanMethylation450	Whole blood	NA	4794	5	Adults	Both	chr5:160115058	5	1.6e+08	ATP10B	Open sea	NA	NA	1.3e-05	NA	29311653_Marioni-R_cognitive_abilities__digit_test_basic_adjusted_model
cg08734237	Mohammadnejad A	MADT	33528912	2021-02-02	Cognitive function	EFO_0003925, EFO_0008354	Discovery - generalized correlation coefficient (nonlinear model)	Table S2	Cognitive function	DNA methylation	Age, sex, cell composition (reference based)	General cognitive composite score	M Values	Illumina HumanMethylation450	Whole blood	Analysis of twins. Cognitive function was scored based on 5 tests: verbal fluency, attention, and working memory (digits forward and digits backward) and memory (immediate and delayed word recall)	400	1	Geriatrics	Both	chr16:87744948	16	87744948	KLHDC4	South shore	0.16	NA	8.4e-07	Association statistics calculated using a generalized correlation coefficient. The "Beta" represents the "A score" from the models - see paper for more details	33528912_Mohammadnejad-A_cognitive_function_discovery_-_generalized_correlation_coefficient__nonlinear_model_
cg08698159	Marioni R	FHS, InCHIANTI, LBC1921, LBC1936, MOBILIZE Boston, Normative Aging Study, Rotterdam Study (Rotterdam Bios and Rotterdam III) ,Twins UK, ARIC , GENOA	29311653	2018-01-08	Cognitive abilities: digit test	EFO_0003925	Basic adjusted model	Supplementary Table 4	DNA methylation	Cognitive abilities: digit test	age, sex, cell composition (reference based), batch effects, ancestry(genomic PCs)	Beta Values	NA	Illumina HumanMethylation450	Whole blood	NA	4794	5	Adults	Both	chr17:27294743	17	27294743	SEZ6	Open sea	NA	NA	7.1e-06	NA	29311653_Marioni-R_cognitive_abilities__digit_test_basic_adjusted_model
cg08631783	Marioni R	FHS, InCHIANTI, LBC1921, LBC1936, MOBILIZE Boston, Normative Aging Study, Rotterdam Study (Rotterdam Bios and Rotterdam III) ,Twins UK, ARIC , GENOA	29311653	2018-01-08	Cognitive abilities: digit test	EFO_0003925	Basic adjusted model	Supplementary Table 4	DNA methylation	Cognitive abilities: digit test	age, sex, cell composition (reference based), batch effects, ancestry(genomic PCs)	Beta Values	NA	Illumina HumanMethylation450	Whole blood	NA	4794	5	Adults	Both	chr15:89418456	15	89418456	ACAN	Open sea	NA	NA	3.5e-05	NA	29311653_Marioni-R_cognitive_abilities__digit_test_basic_adjusted_model
cg08594651	Mohammadnejad A	MADT	33528912	2021-02-02	Cognitive function	EFO_0003925, EFO_0008354	Discovery - generalized correlation coefficient (nonlinear model)	Table S2	Cognitive function	DNA methylation	Age, sex, cell composition (reference based)	General cognitive composite score	M Values	Illumina HumanMethylation450	Whole blood	Analysis of twins. Cognitive function was scored based on 5 tests: verbal fluency, attention, and working memory (digits forward and digits backward) and memory (immediate and delayed word recall)	400	1	Geriatrics	Both	chr11:47415397	11	47415397	-	North shore	0.15	NA	2.8e-06	Association statistics calculated using a generalized correlation coefficient. The "Beta" represents the "A score" from the models - see paper for more details	33528912_Mohammadnejad-A_cognitive_function_discovery_-_generalized_correlation_coefficient__nonlinear_model_
cg08553327	Marioni R	FHS, InCHIANTI, LBC1921, LBC1936, MOBILIZE Boston, Normative Aging Study, Rotterdam Study (Rotterdam Bios and Rotterdam III) ,Twins UK, ARIC , GENOA	29311653	2018-01-08	Cognitive abilities: digit test	EFO_0003925	Basic adjusted model	Supplementary Table 4	DNA methylation	Cognitive abilities: digit test	age, sex, cell composition (reference based), batch effects, ancestry(genomic PCs)	Beta Values	NA	Illumina HumanMethylation450	Whole blood	NA	4794	5	Adults	Both	chr6:31543647	6	31543647	TNF	Open sea	NA	NA	3e-05	NA	29311653_Marioni-R_cognitive_abilities__digit_test_basic_adjusted_model
cg08543028	Marioni R	FHS, InCHIANTI, LBC1921, LBC1936, MOBILIZE Boston, Normative Aging Study, Rotterdam Study (Rotterdam Bios and Rotterdam III) ,Twins UK, ARIC , GENOA	29311653	2018-01-08	Cognitive abilities: digit test	EFO_0003925	Basic adjusted model	Supplementary Table 4	DNA methylation	Cognitive abilities: digit test	age, sex, cell composition (reference based), batch effects, ancestry(genomic PCs)	Beta Values	NA	Illumina HumanMethylation450	Whole blood	NA	4794	5	Adults	Both	chr12:31902503	12	31902503	-	Open sea	NA	NA	1.3e-05	NA	29311653_Marioni-R_cognitive_abilities__digit_test_basic_adjusted_model
cg08528970	Marioni R	FHS, InCHIANTI, LBC1921, LBC1936, MOBILIZE Boston, Normative Aging Study, Rotterdam Study (Rotterdam Bios and Rotterdam III) ,Twins UK, ARIC , GENOA	29311653	2018-01-08	Cognitive abilities: digit test	EFO_0003925	Basic adjusted model	Supplementary Table 4	DNA methylation	Cognitive abilities: digit test	age, sex, cell composition (reference based), batch effects, ancestry(genomic PCs)	Beta Values	NA	Illumina HumanMethylation450	Whole blood	NA	4794	5	Adults	Both	chr4:76640579	4	76640579	-	Open sea	NA	NA	1.7e-05	NA	29311653_Marioni-R_cognitive_abilities__digit_test_basic_adjusted_model
cg08507178	Marioni R	FHS, InCHIANTI, LBC1921, LBC1936, MOBILIZE Boston, Normative Aging Study, Rotterdam Study (Rotterdam Bios and Rotterdam III) ,Twins UK, ARIC , GENOA	29311653	2018-01-08	Cognitive abilities: digit test	EFO_0003925	Basic adjusted model	Supplementary Table 4	DNA methylation	Cognitive abilities: digit test	age, sex, cell composition (reference based), batch effects, ancestry(genomic PCs)	Beta Values	NA	Illumina HumanMethylation450	Whole blood	NA	4794	5	Adults	Both	chr22:50357265	22	50357265	PIM3	South shore	NA	NA	3.2e-05	NA	29311653_Marioni-R_cognitive_abilities__digit_test_basic_adjusted_model
cg08486065	Karlsson	SATSA	33883019	2021-04-21	Cognitive ability - spatial ability	EFO_0003925, EFO_0008354	NA	Additional file 2	Cognitive ability - spatial ability	DNA methylation	Age, Sex, Smoking, Batch effects	NA	M values	Illumina HumanMethylationEPIC	Whole blood	The sample included 238 (82 monozygotic, 156 dizygotic) complete twin pairs	535	1	Geriatrics	Both	chr19:3464875	19	3464875	-	Island	1.59	0.34	2.7e-06	NA	33883019_Karlsson_cognitive_ability_-_spatial_ability
cg08476244	Marioni R	FHS, InCHIANTI, LBC1921, LBC1936, MOBILIZE Boston, Normative Aging Study, Rotterdam Study (Rotterdam Bios and Rotterdam III) ,Twins UK, ARIC , GENOA	29311653	2018-01-08	Cognitive abilities: digit test	EFO_0003925	Basic adjusted model	Supplementary Table 4	DNA methylation	Cognitive abilities: digit test	age, sex, cell composition (reference based), batch effects, ancestry(genomic PCs)	Beta Values	NA	Illumina HumanMethylation450	Whole blood	NA	4794	5	Adults	Both	chr2:120867222	2	1.21e+08	EPB41L5	Open sea	NA	NA	6.1e-06	NA	29311653_Marioni-R_cognitive_abilities__digit_test_basic_adjusted_model
cg08443019	Karlsson	SATSA	33883019	2021-04-21	Cognitive ability - Working memory	EFO_0003925, EFO_0008354	NA	Additional file 2	Cognitive ability - Working memory	DNA methylation	Age, Sex, Smoking, Batch effects	NA	M values	Illumina HumanMethylationEPIC	Whole blood	The sample included 238 (82 monozygotic, 156 dizygotic) complete twin pairs	535	1	Geriatrics	Both	chr17:1946299	17	1946299	OVCA2;DPH1	South shore	1.91	0.4	2.4e-06	NA	33883019_Karlsson_cognitive_ability_-_working_memory
cg08360721	Marioni R	FHS, InCHIANTI, LBC1921, LBC1936, MOBILIZE Boston, Normative Aging Study, Rotterdam Study (Rotterdam Bios and Rotterdam III) ,Twins UK, ARIC , GENOA	29311653	2018-01-08	Cognitive Abilities: Vocabulary	EFO_0003925	Basic adjusted model	Supplementary Table 4	DNA methylation	Cognitive Abilities: Vocabulary	age, sex, cell composition (reference based), batch effects, ancestry(genomic PCs)	Beta Values	NA	Illumina HumanMethylation450	Whole blood	NA	3013	3	Adults	Both	chr5:169930870	5	1.7e+08	KCNIP1	North shore	NA	NA	7.8e-07	NA	29311653_Marioni-R_cognitive_abilities__vocabulary_basic_adjusted_model
cg08266839	Karlsson	SATSA	33883019	2021-04-21	Cognitive ability - Episodic memory	EFO_0003925, EFO_0008354	NA	Additional file 2	Cognitive ability - Episodic memory	DNA methylation	Age, Sex, Smoking, Batch effects	NA	M values	Illumina HumanMethylationEPIC	Whole blood	The sample included 238 (82 monozygotic, 156 dizygotic) complete twin pairs	535	1	Geriatrics	Both	chr11:691488	11	691488	DEAF1	North shelf	2.17	0.46	3e-06	NA	33883019_Karlsson_cognitive_ability_-_episodic_memory
cg08187057	Marioni R	FHS, InCHIANTI, LBC1921, LBC1936, MOBILIZE Boston, Normative Aging Study, Rotterdam Study (Rotterdam Bios and Rotterdam III) ,Twins UK, ARIC , GENOA	29311653	2018-01-08	Cognitive abilities: digit test	EFO_0003925	Basic adjusted model	Supplementary Table 4	DNA methylation	Cognitive abilities: digit test	age, sex, cell composition (reference based), batch effects, ancestry(genomic PCs)	Beta Values	NA	Illumina HumanMethylation450	Whole blood	NA	4794	5	Adults	Both	chr11:119180122	11	1.19e+08	MCAM	North shore	NA	NA	2.3e-05	NA	29311653_Marioni-R_cognitive_abilities__digit_test_basic_adjusted_model
cg08068101	Karlsson	SATSA	33883019	2021-04-21	Cognitive ability - processing speed	EFO_0003925, EFO_0008354	NA	NA	Cognitive ability - processing speed	DNA methylation	Age, Sex, Smoking, Batch effects	NA	M values	Illumina HumanMethylationEPIC	Whole blood	The sample included 238 (82 monozygotic, 156 dizygotic) complete twin pairs	535	1	Geriatrics	Both	chr14:35099282	14	35099282	SNX6	Island	0.43	0.08	2.6e-07	NA	33883019_Karlsson_cognitive_ability_-_processing_speed
cg08006309	Marioni R	FHS, InCHIANTI, LBC1921, LBC1936, MOBILIZE Boston, Normative Aging Study, Rotterdam Study (Rotterdam Bios and Rotterdam III) ,Twins UK, ARIC , GENOA	29311653	2018-01-08	Cognitive abilities: digit test	EFO_0003925	Basic adjusted model	Supplementary Table 4	DNA methylation	Cognitive abilities: digit test	age, sex, cell composition (reference based), batch effects, ancestry(genomic PCs)	Beta Values	NA	Illumina HumanMethylation450	Whole blood	NA	4794	5	Adults	Both	chr16:1587810	16	1587810	IFT140;TMEM204	Island	NA	NA	1.5e-05	NA	29311653_Marioni-R_cognitive_abilities__digit_test_basic_adjusted_model
cg07960624	Marioni R	FHS, InCHIANTI, LBC1921, LBC1936, MOBILIZE Boston, Normative Aging Study, Rotterdam Study (Rotterdam Bios and Rotterdam III) ,Twins UK, ARIC , GENOA	29311653	2018-01-08	Cognitive abilities: digit test	EFO_0003925	Basic adjusted model	Supplementary Table 4	DNA methylation	Cognitive abilities: digit test	age, sex, cell composition (reference based), batch effects, ancestry(genomic PCs)	Beta Values	NA	Illumina HumanMethylation450	Whole blood	NA	4794	5	Adults	Both	chr8:119208486	8	1.19e+08	SAMD12	Open sea	NA	NA	4.2e-07	NA	29311653_Marioni-R_cognitive_abilities__digit_test_basic_adjusted_model
cg07898573	Marioni R	FHS, InCHIANTI, LBC1921, LBC1936, MOBILIZE Boston, Normative Aging Study, Rotterdam Study (Rotterdam Bios and Rotterdam III) ,Twins UK, ARIC , GENOA	29311653	2018-01-08	Cognitive abilities: digit test	EFO_0003925	Basic adjusted model	Supplementary Table 4	DNA methylation	Cognitive abilities: digit test	age, sex, cell composition (reference based), batch effects, ancestry(genomic PCs)	Beta Values	NA	Illumina HumanMethylation450	Whole blood	NA	4794	5	Adults	Both	chr10:99332289	10	99332289	ANKRD2	South shelf	NA	NA	1.4e-05	NA	29311653_Marioni-R_cognitive_abilities__digit_test_basic_adjusted_model
cg07683636	Mohammadnejad A	MADT	33528912	2021-02-02	Cognitive function	EFO_0003925, EFO_0008354	Discovery - generalized correlation coefficient (nonlinear model)	Table S2	Cognitive function	DNA methylation	Age, sex, cell composition (reference based)	General cognitive composite score	M Values	Illumina HumanMethylation450	Whole blood	Analysis of twins. Cognitive function was scored based on 5 tests: verbal fluency, attention, and working memory (digits forward and digits backward) and memory (immediate and delayed word recall)	400	1	Geriatrics	Both	chr2:219940977	2	2.2e+08	NHEJ1	Open sea	0.14000000000000001	NA	2.9e-05	Association statistics calculated using a generalized correlation coefficient. The "Beta" represents the "A score" from the models - see paper for more details	33528912_Mohammadnejad-A_cognitive_function_discovery_-_generalized_correlation_coefficient__nonlinear_model_
cg07668993	Marioni R	FHS, InCHIANTI, LBC1921, LBC1936, MOBILIZE Boston, Normative Aging Study, Rotterdam Study (Rotterdam Bios and Rotterdam III) ,Twins UK, ARIC , GENOA	29311653	2018-01-08	Cognitive abilities: digit test	EFO_0003925	Basic adjusted model	Supplementary Table 4	DNA methylation	Cognitive abilities: digit test	age, sex, cell composition (reference based), batch effects, ancestry(genomic PCs)	Beta Values	NA	Illumina HumanMethylation450	Whole blood	NA	4794	5	Adults	Both	chr20:43883307	20	43883307	SLPI	Open sea	NA	NA	6.9e-06	NA	29311653_Marioni-R_cognitive_abilities__digit_test_basic_adjusted_model
cg07660627	Marioni R	FHS, InCHIANTI, LBC1921, LBC1936, MOBILIZE Boston, Normative Aging Study, Rotterdam Study (Rotterdam Bios and Rotterdam III) ,Twins UK, ARIC , GENOA	29311653	2018-01-08	Cognitive abilities: digit test	EFO_0003925	Basic adjusted model	Supplementary Table 4	DNA methylation	Cognitive abilities: digit test	age, sex, cell composition (reference based), batch effects, ancestry(genomic PCs)	Beta Values	NA	Illumina HumanMethylation450	Whole blood	NA	4794	5	Adults	Both	chr17:35481970	17	35481970	ACACA	Open sea	NA	NA	8.6e-08	NA	29311653_Marioni-R_cognitive_abilities__digit_test_basic_adjusted_model
cg07643930	Marioni R	FHS, InCHIANTI, LBC1921, LBC1936, MOBILIZE Boston, Normative Aging Study, Rotterdam Study (Rotterdam Bios and Rotterdam III) ,Twins UK, ARIC , GENOA	29311653	2018-01-08	Cognitive abilities: digit test	EFO_0003925	Basic adjusted model	Supplementary Table 4	DNA methylation	Cognitive abilities: digit test	age, sex, cell composition (reference based), batch effects, ancestry(genomic PCs)	Beta Values	NA	Illumina HumanMethylation450	Whole blood	NA	4794	5	Adults	Both	chr16:2060265	16	2060265	ZNF598	South shore	NA	NA	2.2e-05	NA	29311653_Marioni-R_cognitive_abilities__digit_test_basic_adjusted_model
cg07558275	Soerensen M	MADT	32327964	2020-04-09	Cognitive function	EFO_0003925, EFO_0008354	NA	Table S3a	DNA methylation	Cognitive function	Sex, age, cell composition (reference based), ancestry (genomic PCs)	M Values	cognitive composite score	Illumina HumanMethylation450	Whole blood	Analysis of twins	452	1	Adults	Both	chr3:87040739	3	87040739	VGLL3	South shore	2.4629999999999999E-2	5.5500000000000002E-3	1.4e-05	NA	32327964_Soerensen-M_cognitive_function
cg07537095	Mohammadnejad A	MADT	33528912	2021-02-02	Cognitive function	EFO_0003925, EFO_0008354	Discovery - generalized correlation coefficient (nonlinear model)	Table S2	Cognitive function	DNA methylation	Age, sex, cell composition (reference based)	General cognitive composite score	M Values	Illumina HumanMethylation450	Whole blood	Analysis of twins. Cognitive function was scored based on 5 tests: verbal fluency, attention, and working memory (digits forward and digits backward) and memory (immediate and delayed word recall)	400	1	Geriatrics	Both	chr11:116228957	11	1.16e+08	-	Open sea	0.14000000000000001	NA	3.2e-05	Association statistics calculated using a generalized correlation coefficient. The "Beta" represents the "A score" from the models - see paper for more details	33528912_Mohammadnejad-A_cognitive_function_discovery_-_generalized_correlation_coefficient__nonlinear_model_
cg07485916	Marioni R	FHS, InCHIANTI, LBC1921, LBC1936, MOBILIZE Boston, Normative Aging Study, Rotterdam Study (Rotterdam Bios and Rotterdam III) ,Twins UK, ARIC , GENOA	29311653	2018-01-08	Cognitive abilities: Phonemic Verbal Fluency	EFO_0003925	Basic adjusted model	Supplementary Table 4	DNA methylation	Cognitive abilities: Phonemic Verbal Fluency	age, sex, cell composition (reference based), batch effects, ancestry(genomic PCs)	Beta Values	NA	Illumina HumanMethylation450	Whole blood	NA	6405	8	Adults	Both	chr15:90039805	15	90039805	RHCG	Island	NA	NA	1.5e-06	NA	29311653_Marioni-R_cognitive_abilities__phonemic_verbal_fluency_basic_adjusted_model
cg07355841	Marioni R	FHS, InCHIANTI, LBC1921, LBC1936, MOBILIZE Boston, Normative Aging Study, Rotterdam Study (Rotterdam Bios and Rotterdam III) ,Twins UK, ARIC , GENOA	29311653	2018-01-08	Cognitive abilities: Phonemic Verbal Fluency	EFO_0003925	Basic adjusted model	Supplementary Table 4	DNA methylation	Cognitive abilities: Phonemic Verbal Fluency	age, sex, cell composition (reference based), batch effects, ancestry(genomic PCs)	Beta Values	NA	Illumina HumanMethylation450	Whole blood	NA	6405	8	Adults	Both	chr16:67427339	16	67427339	TPPP3	Island	NA	NA	3.1e-06	NA	29311653_Marioni-R_cognitive_abilities__phonemic_verbal_fluency_basic_adjusted_model
cg07340007	Marioni R	FHS, InCHIANTI, LBC1921, LBC1936, MOBILIZE Boston, Normative Aging Study, Rotterdam Study (Rotterdam Bios and Rotterdam III) ,Twins UK, ARIC , GENOA	29311653	2018-01-08	Cognitive abilities: digit test	EFO_0003925	Basic adjusted model	Supplementary Table 4	DNA methylation	Cognitive abilities: digit test	age, sex, cell composition (reference based), batch effects, ancestry(genomic PCs)	Beta Values	NA	Illumina HumanMethylation450	Whole blood	NA	4794	5	Adults	Both	chr13:99103124	13	99103124	STK24	Open sea	NA	NA	3.4e-05	NA	29311653_Marioni-R_cognitive_abilities__digit_test_basic_adjusted_model
cg07329251	Marioni R	FHS, InCHIANTI, LBC1921, LBC1936, MOBILIZE Boston, Normative Aging Study, Rotterdam Study (Rotterdam Bios and Rotterdam III) ,Twins UK, ARIC , GENOA	29311653	2018-01-08	Cognitive abilities: digit test	EFO_0003925	Basic adjusted model	Supplementary Table 4	DNA methylation	Cognitive abilities: digit test	age, sex, cell composition (reference based), batch effects, ancestry(genomic PCs)	Beta Values	NA	Illumina HumanMethylation450	Whole blood	NA	4794	5	Adults	Both	chr11:10476662	11	10476662	AMPD3	South shelf	NA	NA	4.4e-06	NA	29311653_Marioni-R_cognitive_abilities__digit_test_basic_adjusted_model
cg07292445	Karlsson	SATSA	33883019	2021-04-21	Cognitive ability - Working memory	EFO_0003925, EFO_0008354	NA	Additional file 2	Cognitive ability - Working memory	DNA methylation	Age, Sex, Smoking, Batch effects	NA	M values	Illumina HumanMethylationEPIC	Whole blood	The sample included 238 (82 monozygotic, 156 dizygotic) complete twin pairs	535	1	Geriatrics	Both	chr17:27055725	17	27055725	NEK8	Island	1.82	0.4	6.2e-06	NA	33883019_Karlsson_cognitive_ability_-_working_memory
cg07266431	Marioni R	FHS, InCHIANTI, LBC1921, LBC1936, MOBILIZE Boston, Normative Aging Study, Rotterdam Study (Rotterdam Bios and Rotterdam III) ,Twins UK, ARIC , GENOA	29311653	2018-01-08	Cognitive abilities: digit test	EFO_0003925	Basic adjusted model	Supplementary Table 4	DNA methylation	Cognitive abilities: digit test	age, sex, cell composition (reference based), batch effects, ancestry(genomic PCs)	Beta Values	NA	Illumina HumanMethylation450	Whole blood	NA	4794	5	Adults	Both	chr7:92460113	7	92460113	CDK6	North shelf	NA	NA	1e-05	NA	29311653_Marioni-R_cognitive_abilities__digit_test_basic_adjusted_model
cg07257768	Marioni R	FHS, InCHIANTI, LBC1921, LBC1936, MOBILIZE Boston, Normative Aging Study, Rotterdam Study (Rotterdam Bios and Rotterdam III) ,Twins UK, ARIC , GENOA	29311653	2018-01-08	Cognitive abilities: digit test	EFO_0003925	Basic adjusted model	Supplementary Table 4	DNA methylation	Cognitive abilities: digit test	age, sex, cell composition (reference based), batch effects, ancestry(genomic PCs)	Beta Values	NA	Illumina HumanMethylation450	Whole blood	NA	4794	5	Adults	Both	chr6:30684736	6	30684736	MDC1	North shore	NA	NA	1.7e-05	NA	29311653_Marioni-R_cognitive_abilities__digit_test_basic_adjusted_model
cg07220152	Karlsson	SATSA	33883019	2021-04-21	Cognitive ability - General cognition	EFO_0003925, EFO_0008354	NA	Additional file 2	Cognitive ability - General cognition	DNA methylation	Age, Sex, Smoking, Batch effects	NA	M values	Illumina HumanMethylationEPIC	Whole blood	The sample included 238 (82 monozygotic, 156 dizygotic) complete twin pairs	535	1	Geriatrics	Both	chr6:30737270	6	30737270	-	Open sea	0.1	0.02	5.7e-06	NA	33883019_Karlsson_cognitive_ability_-_general_cognition
cg07195224	Marioni R	FHS, InCHIANTI, LBC1921, LBC1936, MOBILIZE Boston, Normative Aging Study, Rotterdam Study (Rotterdam Bios and Rotterdam III) ,Twins UK, ARIC , GENOA	29311653	2018-01-08	Cognitive abilities: digit test	EFO_0003925	Basic adjusted model	Supplementary Table 4	DNA methylation	Cognitive abilities: digit test	age, sex, cell composition (reference based), batch effects, ancestry(genomic PCs)	Beta Values	NA	Illumina HumanMethylation450	Whole blood	NA	4794	5	Adults	Both	chr1:159047034	1	1.59e+08	AIM2	Open sea	NA	NA	6.2e-08	NA	29311653_Marioni-R_cognitive_abilities__digit_test_basic_adjusted_model
cg07177123	Roubroeks JAY	AddNeuroMed study	32745807	2020-06-27	Mild cognitive impairment	NA	NA	Appendix A, Supp table 2	DNA methylation	Mild cognitive impairment	Age, Sex, Cell composition (reference based), Batch effects	Beta values	NA	Illumina HumanMethylation450	Whole blood	NA	198	1	Geriatrics	Both	chr7:30909162	7	30909162	FAM188B	Open sea	NA	NA	5.3e-05	NA	32745807_Roubroeks-JAY_mild_cognitive_impairment
cg07157058	Starnawska		29249967	2017	Cognitive functioning		EWAS	Blood	Cognitive composite score	DNA methylation	age, sex, blood cell composition	Standardized score	Beta value	450K	Whole blood	Monozygotic twins, middle-aged (mean age 65.9)	486	1	65.9 (mean)	Both	chr6:7390083	6	7390083	CAGE1	TSS200			6.96E-06	Danish Twin Registry - MADT cohort	Starnawska_2017_CognitiveFunctioning
cg07125635	Marioni R	FHS, InCHIANTI, LBC1921, LBC1936, MOBILIZE Boston, Normative Aging Study, Rotterdam Study (Rotterdam Bios and Rotterdam III) ,Twins UK, ARIC , GENOA	29311653	2018-01-08	Cognitive abilities: digit test	EFO_0003925	Basic adjusted model	Supplementary Table 4	DNA methylation	Cognitive abilities: digit test	age, sex, cell composition (reference based), batch effects, ancestry(genomic PCs)	Beta Values	NA	Illumina HumanMethylation450	Whole blood	NA	4794	5	Adults	Both	chr15:34356536	15	34356536	CHRM5	Open sea	NA	NA	9.7e-06	NA	29311653_Marioni-R_cognitive_abilities__digit_test_basic_adjusted_model
cg07102001	Marioni R	FHS, InCHIANTI, LBC1921, LBC1936, MOBILIZE Boston, Normative Aging Study, Rotterdam Study (Rotterdam Bios and Rotterdam III) ,Twins UK, ARIC , GENOA	29311653	2018-01-08	Cognitive abilities: digit test	EFO_0003925	Basic adjusted model	Supplementary Table 4	DNA methylation	Cognitive abilities: digit test	age, sex, cell composition (reference based), batch effects, ancestry(genomic PCs)	Beta Values	NA	Illumina HumanMethylation450	Whole blood	NA	4794	5	Adults	Both	chr16:87734816	16	87734816	LOC100129637	North shore	NA	NA	2.2e-05	NA	29311653_Marioni-R_cognitive_abilities__digit_test_basic_adjusted_model
cg07092212	Marioni R	FHS, InCHIANTI, LBC1921, LBC1936, MOBILIZE Boston, Normative Aging Study, Rotterdam Study (Rotterdam Bios and Rotterdam III) ,Twins UK, ARIC , GENOA	29311653	2018-01-08	Cognitive abilities: digit test	EFO_0003925	Basic adjusted model	Supplementary Table 4	DNA methylation	Cognitive abilities: digit test	age, sex, cell composition (reference based), batch effects, ancestry(genomic PCs)	Beta Values	NA	Illumina HumanMethylation450	Whole blood	NA	4794	5	Adults	Both	chr11:46382544	11	46382544	DGKZ	Open sea	NA	NA	8.9e-07	NA	29311653_Marioni-R_cognitive_abilities__digit_test_basic_adjusted_model
cg07052737	Karlsson	SATSA	33883019	2021-04-21	Cognitive ability - processing speed	EFO_0003925, EFO_0008354	NA	NA	Cognitive ability - processing speed	DNA methylation	Age, Sex, Smoking, Batch effects	NA	M values	Illumina HumanMethylationEPIC	Whole blood	The sample included 238 (82 monozygotic, 156 dizygotic) complete twin pairs	535	1	Geriatrics	Both	chr2:26224428	2	26224428	-	Open sea	1.62	0.32	5.7e-07	NA	33883019_Karlsson_cognitive_ability_-_processing_speed
cg07013698	Marioni R	FHS, InCHIANTI, LBC1921, LBC1936, MOBILIZE Boston, Normative Aging Study, Rotterdam Study (Rotterdam Bios and Rotterdam III) ,Twins UK, ARIC , GENOA	29311653	2018-01-08	Cognitive abilities: digit test	EFO_0003925	Basic adjusted model	Supplementary Table 4	DNA methylation	Cognitive abilities: digit test	age, sex, cell composition (reference based), batch effects, ancestry(genomic PCs)	Beta Values	NA	Illumina HumanMethylation450	Whole blood	NA	4794	5	Adults	Both	chr17:80174780	17	80174780	-	South shelf	NA	NA	3e-05	NA	29311653_Marioni-R_cognitive_abilities__digit_test_basic_adjusted_model
cg06946797	Marioni R	FHS, InCHIANTI, LBC1921, LBC1936, MOBILIZE Boston, Normative Aging Study, Rotterdam Study (Rotterdam Bios and Rotterdam III) ,Twins UK, ARIC , GENOA	29311653	2018-01-08	Cognitive abilities: digit test	EFO_0003925	Basic adjusted model	Supplementary Table 4	DNA methylation	Cognitive abilities: digit test	age, sex, cell composition (reference based), batch effects, ancestry(genomic PCs)	Beta Values	NA	Illumina HumanMethylation450	Whole blood	NA	4794	5	Adults	Both	chr16:11422409	16	11422409	-	Open sea	NA	NA	1e-08	NA	29311653_Marioni-R_cognitive_abilities__digit_test_basic_adjusted_model
cg06893112	Karlsson	SATSA	33883019	2021-04-21	Cognitive ability - spatial ability	EFO_0003925, EFO_0008354	NA	Additional file 2	Cognitive ability - spatial ability	DNA methylation	Age, Sex, Smoking, Batch effects	NA	M values	Illumina HumanMethylationEPIC	Whole blood	The sample included 238 (82 monozygotic, 156 dizygotic) complete twin pairs	535	1	Geriatrics	Both	chr7:2594836	7	2594836	C7orf27	Island	-1.75	0.38	4.5e-06	NA	33883019_Karlsson_cognitive_ability_-_spatial_ability
cg06855567	Starnawska		29249967	2017	Cognitive functioning		EWAS	Blood	Cognitive composite score	DNA methylation	age, sex, blood cell composition	Standardized score	Beta value	450K	Whole blood	Monozygotic twins, middle-aged (mean age 65.9)	486	1	65.9 (mean)	Both	chrNA:NA								Danish Twin Registry - MADT cohort	Starnawska_2017_CognitiveFunctioning
cg06825878	Marioni R	FHS, InCHIANTI, LBC1921, LBC1936, MOBILIZE Boston, Normative Aging Study, Rotterdam Study (Rotterdam Bios and Rotterdam III) ,Twins UK, ARIC , GENOA	29311653	2018-01-08	Cognitive abilities: digit test	EFO_0003925	Basic adjusted model	Supplementary Table 4	DNA methylation	Cognitive abilities: digit test	age, sex, cell composition (reference based), batch effects, ancestry(genomic PCs)	Beta Values	NA	Illumina HumanMethylation450	Whole blood	NA	4794	5	Adults	Both	chr7:75472540	7	75472540	-	Open sea	NA	NA	2.6e-06	NA	29311653_Marioni-R_cognitive_abilities__digit_test_basic_adjusted_model
cg06789517	Marioni R	FHS, InCHIANTI, LBC1921, LBC1936, MOBILIZE Boston, Normative Aging Study, Rotterdam Study (Rotterdam Bios and Rotterdam III) ,Twins UK, ARIC , GENOA	29311653	2018-01-08	Cognitive abilities: digit test	EFO_0003925	Basic adjusted model	Supplementary Table 4	DNA methylation	Cognitive abilities: digit test	age, sex, cell composition (reference based), batch effects, ancestry(genomic PCs)	Beta Values	NA	Illumina HumanMethylation450	Whole blood	NA	4794	5	Adults	Both	chr1:114631962	1	1.15e+08	SYT6	Open sea	NA	NA	5.5e-06	NA	29311653_Marioni-R_cognitive_abilities__digit_test_basic_adjusted_model
cg06647068	Marioni R	FHS, InCHIANTI, LBC1921, LBC1936, MOBILIZE Boston, Normative Aging Study, Rotterdam Study (Rotterdam Bios and Rotterdam III) ,Twins UK, ARIC , GENOA	29311653	2018-01-08	Cognitive abilities: digit test	EFO_0003925	Basic adjusted model	Supplementary Table 4	DNA methylation	Cognitive abilities: digit test	age, sex, cell composition (reference based), batch effects, ancestry(genomic PCs)	Beta Values	NA	Illumina HumanMethylation450	Whole blood	NA	4794	5	Adults	Both	chr12:104853274	12	1.05e+08	CHST11	South shore	NA	NA	1.2e-05	NA	29311653_Marioni-R_cognitive_abilities__digit_test_basic_adjusted_model
cg06624267	Marioni R	FHS, InCHIANTI, LBC1921, LBC1936, MOBILIZE Boston, Normative Aging Study, Rotterdam Study (Rotterdam Bios and Rotterdam III) ,Twins UK, ARIC , GENOA	29311653	2018-01-08	Cognitive abilities: digit test	EFO_0003925	Basic adjusted model	Supplementary Table 4	DNA methylation	Cognitive abilities: digit test	age, sex, cell composition (reference based), batch effects, ancestry(genomic PCs)	Beta Values	NA	Illumina HumanMethylation450	Whole blood	NA	4794	5	Adults	Both	chr7:2764503	7	2764503	-	Open sea	NA	NA	3e-05	NA	29311653_Marioni-R_cognitive_abilities__digit_test_basic_adjusted_model
cg06491573	Karlsson	SATSA	33883019	2021-04-21	Cognitive ability - spatial ability	EFO_0003925, EFO_0008354	NA	Additional file 2	Cognitive ability - spatial ability	DNA methylation	Age, Sex, Smoking, Batch effects	NA	M values	Illumina HumanMethylationEPIC	Whole blood	The sample included 238 (82 monozygotic, 156 dizygotic) complete twin pairs	535	1	Geriatrics	Both	chr3:126062601	3	1.26e+08	KLF15	Island	-1.76	0.38	3.9e-06	NA	33883019_Karlsson_cognitive_ability_-_spatial_ability
cg06489037	Marioni R	FHS, InCHIANTI, LBC1921, LBC1936, MOBILIZE Boston, Normative Aging Study, Rotterdam Study (Rotterdam Bios and Rotterdam III) ,Twins UK, ARIC , GENOA	29311653	2018-01-08	Cognitive abilities: digit test	EFO_0003925	Basic adjusted model	Supplementary Table 4	DNA methylation	Cognitive abilities: digit test	age, sex, cell composition (reference based), batch effects, ancestry(genomic PCs)	Beta Values	NA	Illumina HumanMethylation450	Whole blood	NA	4794	5	Adults	Both	chr3:107706245	3	1.08e+08	-	Open sea	NA	NA	2.5e-05	NA	29311653_Marioni-R_cognitive_abilities__digit_test_basic_adjusted_model
cg06484274	Marioni R	FHS, InCHIANTI, LBC1921, LBC1936, MOBILIZE Boston, Normative Aging Study, Rotterdam Study (Rotterdam Bios and Rotterdam III) ,Twins UK, ARIC , GENOA	29311653	2018-01-08	Cognitive abilities: digit test	EFO_0003925	Basic adjusted model	Supplementary Table 4	DNA methylation	Cognitive abilities: digit test	age, sex, cell composition (reference based), batch effects, ancestry(genomic PCs)	Beta Values	NA	Illumina HumanMethylation450	Whole blood	NA	4794	5	Adults	Both	chr3:142164840	3	1.42e+08	XRN1	North shore	NA	NA	3.1e-05	NA	29311653_Marioni-R_cognitive_abilities__digit_test_basic_adjusted_model
cg06396649	Mohammadnejad A	MADT	33528912	2021-02-02	Cognitive function	EFO_0003925, EFO_0008354	Discovery - generalized correlation coefficient (nonlinear model)	Table S2	Cognitive function	DNA methylation	Age, sex, cell composition (reference based)	General cognitive composite score	M Values	Illumina HumanMethylation450	Whole blood	Analysis of twins. Cognitive function was scored based on 5 tests: verbal fluency, attention, and working memory (digits forward and digits backward) and memory (immediate and delayed word recall)	400	1	Geriatrics	Both	chr19:46148786	19	46148786	-	South shelf	0.13	NA	9.5e-05	Association statistics calculated using a generalized correlation coefficient. The "Beta" represents the "A score" from the models - see paper for more details	33528912_Mohammadnejad-A_cognitive_function_discovery_-_generalized_correlation_coefficient__nonlinear_model_
cg06372353	Marioni RE	NA	25617346	2015-01-22	Fluid type general intelligence	EFO_0004337	NA	Table S2	DNA methylation	Fluid type general intelligence	Age, sex, cell composition	Beta values	NA	Illumina HumanMethylation450	Whole blood	NA	1072	1	Geriatrics	Both	chr4:147095635	4	147095635	LSM6	North shore	0.06	1.2999999999999999E-2	5.4e-06	-	25617346_fluid_type_general_intelligence
cg06367788	Karlsson	SATSA	33883019	2021-04-21	Cognitive ability - spatial ability	EFO_0003925, EFO_0008354	NA	Additional file 2	Cognitive ability - spatial ability	DNA methylation	Age, Sex, Smoking, Batch effects	NA	M values	Illumina HumanMethylationEPIC	Whole blood	The sample included 238 (82 monozygotic, 156 dizygotic) complete twin pairs	535	1	Geriatrics	Both	chr11:44335843	11	44335843	-	North shore	0.11	0.02	9.3e-06	NA	33883019_Karlsson_cognitive_ability_-_spatial_ability
cg06350176	Soerensen M	MADT	32327964	2020-04-09	Cognitive function	EFO_0003925, EFO_0008354	NA	Table S3a	DNA methylation	Cognitive function	Sex, age, cell composition (reference based), ancestry (genomic PCs)	M Values	cognitive composite score	Illumina HumanMethylation450	Whole blood	Analysis of twins	452	1	Adults	Both	chr11:67375936	11	67375936	NDUFV1	South shore	1.515E-2	3.5999999999999999E-3	3.7e-05	NA	32327964_Soerensen-M_cognitive_function
cg06285727	Marioni R	FHS, InCHIANTI, LBC1921, LBC1936, MOBILIZE Boston, Normative Aging Study, Rotterdam Study (Rotterdam Bios and Rotterdam III) ,Twins UK, ARIC , GENOA	29311653	2018-01-08	Cognitive abilities: digit test	EFO_0003925	Basic adjusted model	Supplementary Table 4	DNA methylation	Cognitive abilities: digit test	age, sex, cell composition (reference based), batch effects, ancestry(genomic PCs)	Beta Values	NA	Illumina HumanMethylation450	Whole blood	NA	4794	5	Adults	Both	chr11:72524028	11	72524028	ATG16L2	North shore	NA	NA	1.2e-06	NA	29311653_Marioni-R_cognitive_abilities__digit_test_basic_adjusted_model
cg06160853	Marioni R	FHS, InCHIANTI, LBC1921, LBC1936, MOBILIZE Boston, Normative Aging Study, Rotterdam Study (Rotterdam Bios and Rotterdam III) ,Twins UK, ARIC , GENOA	29311653	2018-01-08	Cognitive abilities: digit test	EFO_0003925	Basic adjusted model	Supplementary Table 4	DNA methylation	Cognitive abilities: digit test	age, sex, cell composition (reference based), batch effects, ancestry(genomic PCs)	Beta Values	NA	Illumina HumanMethylation450	Whole blood	NA	4794	5	Adults	Both	chr3:174155855	3	1.74e+08	-	North shelf	NA	NA	2.2e-05	NA	29311653_Marioni-R_cognitive_abilities__digit_test_basic_adjusted_model
cg05941864	Mohammadnejad A	MADT	33528912	2021-02-02	Cognitive function	EFO_0003925, EFO_0008354	Discovery - generalized correlation coefficient (nonlinear model)	Table S2	Cognitive function	DNA methylation	Age, sex, cell composition (reference based)	General cognitive composite score	M Values	Illumina HumanMethylation450	Whole blood	Analysis of twins. Cognitive function was scored based on 5 tests: verbal fluency, attention, and working memory (digits forward and digits backward) and memory (immediate and delayed word recall)	400	1	Geriatrics	Both	chr1:22893978	1	22893978	EPHA8	South shelf	0.13	NA	6e-05	Association statistics calculated using a generalized correlation coefficient. The "Beta" represents the "A score" from the models - see paper for more details	33528912_Mohammadnejad-A_cognitive_function_discovery_-_generalized_correlation_coefficient__nonlinear_model_
cg05894970	Marioni R	FHS, InCHIANTI, LBC1921, LBC1936, MOBILIZE Boston, Normative Aging Study, Rotterdam Study (Rotterdam Bios and Rotterdam III) ,Twins UK, ARIC , GENOA	29311653	2018-01-08	Cognitive abilities: digit test	EFO_0003925	Basic adjusted model	Supplementary Table 4	DNA methylation	Cognitive abilities: digit test	age, sex, cell composition (reference based), batch effects, ancestry(genomic PCs)	Beta Values	NA	Illumina HumanMethylation450	Whole blood	NA	4794	5	Adults	Both	chr3:119041204	3	1.19e+08	CDGAP	North shore	NA	NA	1.3e-05	NA	29311653_Marioni-R_cognitive_abilities__digit_test_basic_adjusted_model
cg05796178	Mohammadnejad A	MADT	33528912	2021-02-02	Cognitive function	EFO_0003925, EFO_0008354	Discovery - kinship model	Table S2	Cognitive function	DNA methylation	Age, sex, cell composition (reference based), kinship matrix	General cognitive composite score	M Values	Illumina HumanMethylation450	Whole blood	Analysis of twins. Cognitive function was scored based on 5 tests: verbal fluency, attention, and working memory (digits forward and digits backward) and memory (immediate and delayed word recall)	400	1	Geriatrics	Both	chr8:20110988	8	20110988	LZTS1	South shelf	4.7000000000000002E-3	1.1999999999999999E-3	8.9e-05	NA	33528912_Mohammadnejad-A_cognitive_function_discovery_-_kinship_model
cg05728337	Roubroeks JAY	AddNeuroMed study	32745807	2020-06-27	Mild cognitive impairment	NA	NA	Appendix A, Supp table 2	DNA methylation	Mild cognitive impairment	Age, Sex, Cell composition (reference based), Batch effects	Beta values	NA	Illumina HumanMethylation450	Whole blood	NA	198	1	Geriatrics	Both	chr21:43277362	21	43277362	PRDM15	South shelf	NA	NA	7.8e-05	NA	32745807_Roubroeks-JAY_mild_cognitive_impairment
cg05720491	Karlsson	SATSA	33883019	2021-04-21	Cognitive ability - Working memory	EFO_0003925, EFO_0008354	NA	Additional file 2	Cognitive ability - Working memory	DNA methylation	Age, Sex, Smoking, Batch effects	NA	M values	Illumina HumanMethylationEPIC	Whole blood	The sample included 238 (82 monozygotic, 156 dizygotic) complete twin pairs	535	1	Geriatrics	Both	chr17:41016839	17	41016839	-	Open sea	1.75	0.37	3.1e-06	NA	33883019_Karlsson_cognitive_ability_-_working_memory
cg05673882	Marioni R	FHS, InCHIANTI, LBC1921, LBC1936, MOBILIZE Boston, Normative Aging Study, Rotterdam Study (Rotterdam Bios and Rotterdam III) ,Twins UK, ARIC , GENOA	29311653	2018-01-08	Cognitive abilities: digit test	EFO_0003925	Basic adjusted model	Supplementary Table 4	DNA methylation	Cognitive abilities: digit test	age, sex, cell composition (reference based), batch effects, ancestry(genomic PCs)	Beta Values	NA	Illumina HumanMethylation450	Whole blood	NA	4794	5	Adults	Both	chr5:74862702	5	74862702	POLK	Open sea	NA	NA	1e-06	NA	29311653_Marioni-R_cognitive_abilities__digit_test_basic_adjusted_model
cg05589246	Karlsson	SATSA	33883019	2021-04-21	Cognitive ability - spatial ability	EFO_0003925, EFO_0008354	NA	Additional file 2	Cognitive ability - spatial ability	DNA methylation	Age, Sex, Smoking, Batch effects	NA	M values	Illumina HumanMethylationEPIC	Whole blood	The sample included 238 (82 monozygotic, 156 dizygotic) complete twin pairs	535	1	Geriatrics	Both	chr12:54348719	12	54348719	HOXC12	Island	-0.11	0.02	6.3e-06	NA	33883019_Karlsson_cognitive_ability_-_spatial_ability
cg05575921	Marioni R	FHS, InCHIANTI, LBC1921, LBC1936, MOBILIZE Boston, Normative Aging Study, Rotterdam Study (Rotterdam Bios and Rotterdam III) ,Twins UK, ARIC , GENOA	29311653	2018-01-08	Cognitive abilities: digit test	EFO_0003925	Basic adjusted model	Supplementary Table 4	DNA methylation	Cognitive abilities: digit test	age, sex, cell composition (reference based), batch effects, ancestry(genomic PCs)	Beta Values	NA	Illumina HumanMethylation450	Whole blood	NA	4794	5	Adults	Both	chr5:373378	5	373378	AHRR	North shore	NA	NA	3.6e-11	NA	29311653_Marioni-R_cognitive_abilities__digit_test_basic_adjusted_model
cg05557266	Marioni R	FHS, InCHIANTI, LBC1921, LBC1936, MOBILIZE Boston, Normative Aging Study, Rotterdam Study (Rotterdam Bios and Rotterdam III) ,Twins UK, ARIC , GENOA	29311653	2018-01-08	Cognitive abilities: digit test	EFO_0003925	Basic adjusted model	Supplementary Table 4	DNA methylation	Cognitive abilities: digit test	age, sex, cell composition (reference based), batch effects, ancestry(genomic PCs)	Beta Values	NA	Illumina HumanMethylation450	Whole blood	NA	4794	5	Adults	Both	chr3:49057259	3	49057259	DALRD3;NDUFAF3	North shore	NA	NA	1e-05	NA	29311653_Marioni-R_cognitive_abilities__digit_test_basic_adjusted_model
cg05522498	Marioni R	FHS, InCHIANTI, LBC1921, LBC1936, MOBILIZE Boston, Normative Aging Study, Rotterdam Study (Rotterdam Bios and Rotterdam III) ,Twins UK, ARIC , GENOA	29311653	2018-01-08	Cognitive abilities: digit test	EFO_0003925	Basic adjusted model	Supplementary Table 4	DNA methylation	Cognitive abilities: digit test	age, sex, cell composition (reference based), batch effects, ancestry(genomic PCs)	Beta Values	NA	Illumina HumanMethylation450	Whole blood	NA	4794	5	Adults	Both	chr11:126211099	11	1.26e+08	DCPS	Open sea	NA	NA	2.4e-05	NA	29311653_Marioni-R_cognitive_abilities__digit_test_basic_adjusted_model
cg05516537	Marioni R	FHS, InCHIANTI, LBC1921, LBC1936, MOBILIZE Boston, Normative Aging Study, Rotterdam Study (Rotterdam Bios and Rotterdam III) ,Twins UK, ARIC , GENOA	29311653	2018-01-08	Cognitive abilities: digit test	EFO_0003925	Basic adjusted model	Supplementary Table 4	DNA methylation	Cognitive abilities: digit test	age, sex, cell composition (reference based), batch effects, ancestry(genomic PCs)	Beta Values	NA	Illumina HumanMethylation450	Whole blood	NA	4794	5	Adults	Both	chr13:114239958	13	1.14e+08	TFDP1	Open sea	NA	NA	2.6e-06	NA	29311653_Marioni-R_cognitive_abilities__digit_test_basic_adjusted_model
cg05492306	Marioni R	FHS, InCHIANTI, LBC1921, LBC1936, MOBILIZE Boston, Normative Aging Study, Rotterdam Study (Rotterdam Bios and Rotterdam III) ,Twins UK, ARIC , GENOA	29311653	2018-01-08	Cognitive abilities: digit test	EFO_0003925	Basic adjusted model	Supplementary Table 4	DNA methylation	Cognitive abilities: digit test	age, sex, cell composition (reference based), batch effects, ancestry(genomic PCs)	Beta Values	NA	Illumina HumanMethylation450	Whole blood	NA	4794	5	Adults	Both	chr19:45927594	19	45927594	ERCC1	South shore	NA	NA	1.9e-06	NA	29311653_Marioni-R_cognitive_abilities__digit_test_basic_adjusted_model
cg05462446	Marioni R	FHS, InCHIANTI, LBC1921, LBC1936, MOBILIZE Boston, Normative Aging Study, Rotterdam Study (Rotterdam Bios and Rotterdam III) ,Twins UK, ARIC , GENOA	29311653	2018-01-08	Cognitive abilities: digit test	EFO_0003925	Basic adjusted model	Supplementary Table 4	DNA methylation	Cognitive abilities: digit test	age, sex, cell composition (reference based), batch effects, ancestry(genomic PCs)	Beta Values	NA	Illumina HumanMethylation450	Whole blood	NA	4794	5	Adults	Both	chr16:77574072	16	77574072	-	Open sea	NA	NA	3e-05	NA	29311653_Marioni-R_cognitive_abilities__digit_test_basic_adjusted_model
cg05438378	Marioni R	FHS, InCHIANTI, LBC1921, LBC1936, MOBILIZE Boston, Normative Aging Study, Rotterdam Study (Rotterdam Bios and Rotterdam III) ,Twins UK, ARIC , GENOA	29311653	2018-01-08	Cognitive abilities: digit test	EFO_0003925	Basic adjusted model	Supplementary Table 4	DNA methylation	Cognitive abilities: digit test	age, sex, cell composition (reference based), batch effects, ancestry(genomic PCs)	Beta Values	NA	Illumina HumanMethylation450	Whole blood	NA	4794	5	Adults	Both	chr15:67383736	15	67383736	SMAD3	Open sea	NA	NA	6e-06	NA	29311653_Marioni-R_cognitive_abilities__digit_test_basic_adjusted_model
cg05436231	Marioni R	FHS, InCHIANTI, LBC1921, LBC1936, MOBILIZE Boston, Normative Aging Study, Rotterdam Study (Rotterdam Bios and Rotterdam III) ,Twins UK, ARIC , GENOA	29311653	2018-01-08	Cognitive abilities: digit test	EFO_0003925	Basic adjusted model	Supplementary Table 4	DNA methylation	Cognitive abilities: digit test	age, sex, cell composition (reference based), batch effects, ancestry(genomic PCs)	Beta Values	NA	Illumina HumanMethylation450	Whole blood	NA	4794	5	Adults	Both	chr1:27709789	1	27709789	CD164L2	Island	NA	NA	1.2e-05	NA	29311653_Marioni-R_cognitive_abilities__digit_test_basic_adjusted_model
cg05404912	Karlsson	SATSA	33883019	2021-04-21	Cognitive ability - processing speed	EFO_0003925, EFO_0008354	NA	NA	Cognitive ability - processing speed	DNA methylation	Age, Sex, Smoking, Batch effects	NA	M values	Illumina HumanMethylationEPIC	Whole blood	The sample included 238 (82 monozygotic, 156 dizygotic) complete twin pairs	535	1	Geriatrics	Both	chr19:36506269	19	36506269	CLIP3;ALKBH6	South shore	-0.41	0.09	8.1e-06	NA	33883019_Karlsson_cognitive_ability_-_processing_speed
cg05395403	Starnawska		29249967	2017	Cognitive functioning		EWAS	Blood	Cognitive composite score	DNA methylation	age, sex, blood cell composition	Standardized score	Beta value	450K	Whole blood	Monozygotic twins, middle-aged (mean age 65.9)	486	1	65.9 (mean)	Both	chr13:28496641	13	28496641	PDX1	Body			5.01E-06	Danish Twin Registry - MADT cohort	Starnawska_2017_CognitiveFunctioning
cg05285677	Karlsson	SATSA	33883019	2021-04-21	Cognitive ability - Working memory	EFO_0003925, EFO_0008354	NA	Additional file 2	Cognitive ability - Working memory	DNA methylation	Age, Sex, Smoking, Batch effects	NA	M values	Illumina HumanMethylationEPIC	Whole blood	The sample included 238 (82 monozygotic, 156 dizygotic) complete twin pairs	535	1	Geriatrics	Both	chr13:113105897	13	1.13e+08	-	North shore	1.89	0.41	5.2e-06	NA	33883019_Karlsson_cognitive_ability_-_working_memory
cg05270381	Karlsson	SATSA	33883019	2021-04-21	Cognitive ability - Working memory	EFO_0003925, EFO_0008354	NA	Additional file 2	Cognitive ability - Working memory	DNA methylation	Age, Sex, Smoking, Batch effects	NA	M values	Illumina HumanMethylationEPIC	Whole blood	The sample included 238 (82 monozygotic, 156 dizygotic) complete twin pairs	535	1	Geriatrics	Both	chr1:202976926	1	2.03e+08	TMEM183A;TMEM183B	Island	-1.89	0.41	4.8e-06	NA	33883019_Karlsson_cognitive_ability_-_working_memory
cg05269632	Karlsson	SATSA	33883019	2021-04-21	Cognitive ability - Working memory	EFO_0003925, EFO_0008354	NA	Additional file 2	Cognitive ability - Working memory	DNA methylation	Age, Sex, Smoking, Batch effects	NA	M values	Illumina HumanMethylationEPIC	Whole blood	The sample included 238 (82 monozygotic, 156 dizygotic) complete twin pairs	535	1	Geriatrics	Both	chr3:52329338	3	52329338	MIR135A1	Open sea	1.63	0.36	8.1e-06	NA	33883019_Karlsson_cognitive_ability_-_working_memory
cg05168229	Marioni R	FHS, InCHIANTI, LBC1921, LBC1936, MOBILIZE Boston, Normative Aging Study, Rotterdam Study (Rotterdam Bios and Rotterdam III) ,Twins UK, ARIC , GENOA	29311653	2018-01-08	Cognitive abilities: digit test	EFO_0003925	Basic adjusted model	Supplementary Table 4	DNA methylation	Cognitive abilities: digit test	age, sex, cell composition (reference based), batch effects, ancestry(genomic PCs)	Beta Values	NA	Illumina HumanMethylation450	Whole blood	NA	4794	5	Adults	Both	chr13:45390049	13	45390049	-	Open sea	NA	NA	6.9e-07	NA	29311653_Marioni-R_cognitive_abilities__digit_test_basic_adjusted_model
cg05157516	Marioni R	FHS, InCHIANTI, LBC1921, LBC1936, MOBILIZE Boston, Normative Aging Study, Rotterdam Study (Rotterdam Bios and Rotterdam III) ,Twins UK, ARIC , GENOA	29311653	2018-01-08	Cognitive abilities: Phonemic Verbal Fluency	EFO_0003925	Basic adjusted model	Supplementary Table 4	DNA methylation	Cognitive abilities: Phonemic Verbal Fluency	age, sex, cell composition (reference based), batch effects, ancestry(genomic PCs)	Beta Values	NA	Illumina HumanMethylation450	Whole blood	NA	6405	8	Adults	Both	chr5:175085577	5	1.75e+08	HRH2	Island	NA	NA	1.3e-06	NA	29311653_Marioni-R_cognitive_abilities__phonemic_verbal_fluency_basic_adjusted_model
cg05155472	Karlsson	SATSA	33883019	2021-04-21	Cognitive ability - Working memory	EFO_0003925, EFO_0008354	NA	Additional file 2	Cognitive ability - Working memory	DNA methylation	Age, Sex, Smoking, Batch effects	NA	M values	Illumina HumanMethylationEPIC	Whole blood	The sample included 238 (82 monozygotic, 156 dizygotic) complete twin pairs	535	1	Geriatrics	Both	chr1:200589582	1	2.01e+08	KIF14	Island	-1.88	0.41	5.6e-06	NA	33883019_Karlsson_cognitive_ability_-_working_memory
cg05117638	Marioni R	FHS, InCHIANTI, LBC1921, LBC1936, MOBILIZE Boston, Normative Aging Study, Rotterdam Study (Rotterdam Bios and Rotterdam III) ,Twins UK, ARIC , GENOA	29311653	2018-01-08	Cognitive abilities: digit test	EFO_0003925	Basic adjusted model	Supplementary Table 4	DNA methylation	Cognitive abilities: digit test	age, sex, cell composition (reference based), batch effects, ancestry(genomic PCs)	Beta Values	NA	Illumina HumanMethylation450	Whole blood	NA	4794	5	Adults	Both	chr6:113952661	6	1.14e+08	-	Open sea	NA	NA	4.9e-06	NA	29311653_Marioni-R_cognitive_abilities__digit_test_basic_adjusted_model
cg05091997	Marioni R	FHS, InCHIANTI, LBC1921, LBC1936, MOBILIZE Boston, Normative Aging Study, Rotterdam Study (Rotterdam Bios and Rotterdam III) ,Twins UK, ARIC , GENOA	29311653	2018-01-08	Cognitive abilities: digit test	EFO_0003925	Basic adjusted model	Supplementary Table 4	DNA methylation	Cognitive abilities: digit test	age, sex, cell composition (reference based), batch effects, ancestry(genomic PCs)	Beta Values	NA	Illumina HumanMethylation450	Whole blood	NA	4794	5	Adults	Both	chr17:60897721	17	60897721	-	Open sea	NA	NA	1.3e-05	NA	29311653_Marioni-R_cognitive_abilities__digit_test_basic_adjusted_model
cg05049576	Karlsson	SATSA	33883019	2021-04-21	Cognitive ability - Verbal ability	EFO_0003925, EFO_0008354	NA	Additional file 2	Cognitive ability - Verbal ability	DNA methylation	Age, Sex, Smoking, Batch effects	NA	M values	Illumina HumanMethylationEPIC	Whole blood	The sample included 238 (82 monozygotic, 156 dizygotic) complete twin pairs	535	1	Geriatrics	Both	chr6:7913872	6	7913872	-	South shelf	-0.09	0.02	7.8e-06	NA	33883019_Karlsson_cognitive_ability_-_verbal_ability
cg04988978	Marioni R	FHS, InCHIANTI, LBC1921, LBC1936, MOBILIZE Boston, Normative Aging Study, Rotterdam Study (Rotterdam Bios and Rotterdam III) ,Twins UK, ARIC , GENOA	29311653	2018-01-08	Cognitive abilities: digit test	EFO_0003925	Basic adjusted model	Supplementary Table 4	DNA methylation	Cognitive abilities: digit test	age, sex, cell composition (reference based), batch effects, ancestry(genomic PCs)	Beta Values	NA	Illumina HumanMethylation450	Whole blood	NA	4794	5	Adults	Both	chr17:56359578	17	56359578	MPO	South shelf	NA	NA	5.2e-06	NA	29311653_Marioni-R_cognitive_abilities__digit_test_basic_adjusted_model
cg04987734	Marioni R	FHS, InCHIANTI, LBC1921, LBC1936, MOBILIZE Boston, Normative Aging Study, Rotterdam Study (Rotterdam Bios and Rotterdam III) ,Twins UK, ARIC , GENOA	29311653	2018-01-08	Cognitive abilities: digit test	EFO_0003925	Basic adjusted model	Supplementary Table 4	DNA methylation	Cognitive abilities: digit test	age, sex, cell composition (reference based), batch effects, ancestry(genomic PCs)	Beta Values	NA	Illumina HumanMethylation450	Whole blood	NA	4794	5	Adults	Both	chr14:103415873	14	1.03e+08	CDC42BPB	Open sea	NA	NA	2.9e-06	NA	29311653_Marioni-R_cognitive_abilities__digit_test_basic_adjusted_model
cg04973995	Marioni R	FHS, InCHIANTI, LBC1921, LBC1936, MOBILIZE Boston, Normative Aging Study, Rotterdam Study (Rotterdam Bios and Rotterdam III) ,Twins UK, ARIC , GENOA	29311653	2018-01-08	Cognitive abilities: digit test	EFO_0003925	Basic adjusted model	Supplementary Table 4	DNA methylation	Cognitive abilities: digit test	age, sex, cell composition (reference based), batch effects, ancestry(genomic PCs)	Beta Values	NA	Illumina HumanMethylation450	Whole blood	NA	4794	5	Adults	Both	chr10:74057977	10	74057977	-	Island	NA	NA	7.2e-07	NA	29311653_Marioni-R_cognitive_abilities__digit_test_basic_adjusted_model
cg04949225	Marioni R	FHS, InCHIANTI, LBC1921, LBC1936, MOBILIZE Boston, Normative Aging Study, Rotterdam Study (Rotterdam Bios and Rotterdam III) ,Twins UK, ARIC , GENOA	29311653	2018-01-08	Cognitive abilities: digit test	EFO_0003925	Basic adjusted model	Supplementary Table 4	DNA methylation	Cognitive abilities: digit test	age, sex, cell composition (reference based), batch effects, ancestry(genomic PCs)	Beta Values	NA	Illumina HumanMethylation450	Whole blood	NA	4794	5	Adults	Both	chr13:50796845	13	50796845	-	Open sea	NA	NA	6.8e-07	NA	29311653_Marioni-R_cognitive_abilities__digit_test_basic_adjusted_model
cg04941278	Mohammadnejad A	MADT	33528912	2021-02-02	Cognitive function	EFO_0003925, EFO_0008354	Discovery - kinship model	Table S2	Cognitive function	DNA methylation	Age, sex, cell composition (reference based), kinship matrix	General cognitive composite score	M Values	Illumina HumanMethylation450	Whole blood	Analysis of twins. Cognitive function was scored based on 5 tests: verbal fluency, attention, and working memory (digits forward and digits backward) and memory (immediate and delayed word recall)	400	1	Geriatrics	Both	chr12:3566096	12	3566096	-	Open sea	-8.5000000000000006E-3	2E-3	3.2e-05	NA	33528912_Mohammadnejad-A_cognitive_function_discovery_-_kinship_model
cg04890480	Marioni R	FHS, InCHIANTI, LBC1921, LBC1936, MOBILIZE Boston, Normative Aging Study, Rotterdam Study (Rotterdam Bios and Rotterdam III) ,Twins UK, ARIC , GENOA	29311653	2018-01-08	Cognitive abilities: Phonemic Verbal Fluency	EFO_0003925	Basic adjusted model	Supplementary Table 4	DNA methylation	Cognitive abilities: Phonemic Verbal Fluency	age, sex, cell composition (reference based), batch effects, ancestry(genomic PCs)	Beta Values	NA	Illumina HumanMethylation450	Whole blood	NA	6405	8	Adults	Both	chr1:181073734	1	1.81e+08	-	North shore	NA	NA	2.3e-06	NA	29311653_Marioni-R_cognitive_abilities__phonemic_verbal_fluency_basic_adjusted_model
cg04885881	Marioni R	FHS, InCHIANTI, LBC1921, LBC1936, MOBILIZE Boston, Normative Aging Study, Rotterdam Study (Rotterdam Bios and Rotterdam III) ,Twins UK, ARIC , GENOA	29311653	2018-01-08	Cognitive abilities: digit test	EFO_0003925	Basic adjusted model	Supplementary Table 4	DNA methylation	Cognitive abilities: digit test	age, sex, cell composition (reference based), batch effects, ancestry(genomic PCs)	Beta Values	NA	Illumina HumanMethylation450	Whole blood	NA	4794	5	Adults	Both	chr1:11123118	1	11123118	-	South shelf	NA	NA	2.2e-05	NA	29311653_Marioni-R_cognitive_abilities__digit_test_basic_adjusted_model
cg04885315	Starnawska		29249967	2017	Cognitive functioning		EWAS	Blood	Cognitive composite score	DNA methylation	age, sex, blood cell composition	Standardized score	Beta value	450K	Whole blood	Monozygotic twins, middle-aged (mean age 65.9)	486	1	65.9 (mean)	Both	chr15:57731648	15	57731648	CGNL1	Body			1.00E-06	Danish Twin Registry - MADT cohort	Starnawska_2017_CognitiveFunctioning
cg04817034	Mohammadnejad A	MADT	33528912	2021-02-02	Cognitive function	EFO_0003925, EFO_0008354	Discovery - generalized correlation coefficient (nonlinear model)	Table S2	Cognitive function	DNA methylation	Age, sex, cell composition (reference based)	General cognitive composite score	M Values	Illumina HumanMethylation450	Whole blood	Analysis of twins. Cognitive function was scored based on 5 tests: verbal fluency, attention, and working memory (digits forward and digits backward) and memory (immediate and delayed word recall)	400	1	Geriatrics	Both	chr11:77920577	11	77920577	USP35	North shore	0.15	NA	4e-06	Association statistics calculated using a generalized correlation coefficient. The "Beta" represents the "A score" from the models - see paper for more details	33528912_Mohammadnejad-A_cognitive_function_discovery_-_generalized_correlation_coefficient__nonlinear_model_
cg04789403	Marioni R	FHS, InCHIANTI, LBC1921, LBC1936, MOBILIZE Boston, Normative Aging Study, Rotterdam Study (Rotterdam Bios and Rotterdam III) ,Twins UK, ARIC , GENOA	29311653	2018-01-08	Cognitive abilities: digit test	EFO_0003925	Basic adjusted model	Supplementary Table 4	DNA methylation	Cognitive abilities: digit test	age, sex, cell composition (reference based), batch effects, ancestry(genomic PCs)	Beta Values	NA	Illumina HumanMethylation450	Whole blood	NA	4794	5	Adults	Both	chr15:80271218	15	80271218	-	Open sea	NA	NA	5.1e-06	NA	29311653_Marioni-R_cognitive_abilities__digit_test_basic_adjusted_model
cg04767932	Karlsson	SATSA	33883019	2021-04-21	Cognitive ability - General cognition	EFO_0003925, EFO_0008354	NA	Additional file 2	Cognitive ability - General cognition	DNA methylation	Age, Sex, Smoking, Batch effects	NA	M values	Illumina HumanMethylationEPIC	Whole blood	The sample included 238 (82 monozygotic, 156 dizygotic) complete twin pairs	535	1	Geriatrics	Both	chr11:17099299	11	17099299	RPS13	Island	1.91	0.4	2.1e-06	NA	33883019_Karlsson_cognitive_ability_-_general_cognition
cg04733537	Marioni RE	NA	25617346	2015-01-22	Fluid type general intelligence	EFO_0004337	NA	Table S2	DNA methylation	Fluid type general intelligence	Age, sex, cell composition	Beta values	NA	Illumina HumanMethylation450	Whole blood	NA	1072	1	Geriatrics	Both	chr12:130388748	12	130388748	TMEM132D	Island	-4.3999999999999997E-2	9.5999999999999992E-3	6.4e-06	-	25617346_fluid_type_general_intelligence
cg04606397	Marioni R	FHS, InCHIANTI, LBC1921, LBC1936, MOBILIZE Boston, Normative Aging Study, Rotterdam Study (Rotterdam Bios and Rotterdam III) ,Twins UK, ARIC , GENOA	29311653	2018-01-08	Cognitive abilities: digit test	EFO_0003925	Basic adjusted model	Supplementary Table 4	DNA methylation	Cognitive abilities: digit test	age, sex, cell composition (reference based), batch effects, ancestry(genomic PCs)	Beta Values	NA	Illumina HumanMethylation450	Whole blood	NA	4794	5	Adults	Both	chr6:157129618	6	1.57e+08	ARID1B	Open sea	NA	NA	9.6e-06	NA	29311653_Marioni-R_cognitive_abilities__digit_test_basic_adjusted_model
cg04605590	Marioni R	FHS, InCHIANTI, LBC1921, LBC1936, MOBILIZE Boston, Normative Aging Study, Rotterdam Study (Rotterdam Bios and Rotterdam III) ,Twins UK, ARIC , GENOA	29311653	2018-01-08	Cognitive abilities: digit test	EFO_0003925	Basic adjusted model	Supplementary Table 4	DNA methylation	Cognitive abilities: digit test	age, sex, cell composition (reference based), batch effects, ancestry(genomic PCs)	Beta Values	NA	Illumina HumanMethylation450	Whole blood	NA	4794	5	Adults	Both	chr5:148185121	5	1.48e+08	-	Open sea	NA	NA	2.6e-05	NA	29311653_Marioni-R_cognitive_abilities__digit_test_basic_adjusted_model
cg04566694	Karlsson	SATSA	33883019	2021-04-21	Cognitive ability - Episodic memory	EFO_0003925, EFO_0008354	NA	Additional file 2	Cognitive ability - Episodic memory	DNA methylation	Age, Sex, Smoking, Batch effects	NA	M values	Illumina HumanMethylationEPIC	Whole blood	The sample included 238 (82 monozygotic, 156 dizygotic) complete twin pairs	535	1	Geriatrics	Both	chr1:9312021	1	9312021	H6PD	Open sea	-0.26	0.06	5.5e-06	NA	33883019_Karlsson_cognitive_ability_-_episodic_memory
cg04515608	Marioni R	FHS, InCHIANTI, LBC1921, LBC1936, MOBILIZE Boston, Normative Aging Study, Rotterdam Study (Rotterdam Bios and Rotterdam III) ,Twins UK, ARIC , GENOA	29311653	2018-01-08	Cognitive abilities: digit test	EFO_0003925	Basic adjusted model	Supplementary Table 4	DNA methylation	Cognitive abilities: digit test	age, sex, cell composition (reference based), batch effects, ancestry(genomic PCs)	Beta Values	NA	Illumina HumanMethylation450	Whole blood	NA	4794	5	Adults	Both	chr11:48129067	11	48129067	PTPRJ	Open sea	NA	NA	3.6e-05	NA	29311653_Marioni-R_cognitive_abilities__digit_test_basic_adjusted_model
cg04513006	Marioni R	FHS, InCHIANTI, LBC1921, LBC1936, MOBILIZE Boston, Normative Aging Study, Rotterdam Study (Rotterdam Bios and Rotterdam III) ,Twins UK, ARIC , GENOA	29311653	2018-01-08	Cognitive Abilities: Vocabulary	EFO_0003925	Basic adjusted model	Supplementary Table 4	DNA methylation	Cognitive Abilities: Vocabulary	age, sex, cell composition (reference based), batch effects, ancestry(genomic PCs)	Beta Values	NA	Illumina HumanMethylation450	Whole blood	NA	3013	3	Adults	Both	chr16:68270252	16	68270252	ESRP2	Island	NA	NA	1.6e-08	NA	29311653_Marioni-R_cognitive_abilities__vocabulary_basic_adjusted_model
cg04467958	Karlsson	SATSA	33883019	2021-04-21	Cognitive ability - Working memory	EFO_0003925, EFO_0008354	NA	Additional file 2	Cognitive ability - Working memory	DNA methylation	Age, Sex, Smoking, Batch effects	NA	M values	Illumina HumanMethylationEPIC	Whole blood	The sample included 238 (82 monozygotic, 156 dizygotic) complete twin pairs	535	1	Geriatrics	Both	chr8:17780063	8	17780063	PCM1	Island	-1.74	0.39	8.2e-06	NA	33883019_Karlsson_cognitive_ability_-_working_memory
cg04465201	Mohammadnejad A	MADT	33528912	2021-02-02	Cognitive function	EFO_0003925, EFO_0008354	Discovery - generalized correlation coefficient (nonlinear model)	Table S2	Cognitive function	DNA methylation	Age, sex, cell composition (reference based)	General cognitive composite score	M Values	Illumina HumanMethylation450	Whole blood	Analysis of twins. Cognitive function was scored based on 5 tests: verbal fluency, attention, and working memory (digits forward and digits backward) and memory (immediate and delayed word recall)	400	1	Geriatrics	Both	chr20:32699025	20	32699025	EIF2S2	North shore	0.15	NA	8.5e-06	Association statistics calculated using a generalized correlation coefficient. The "Beta" represents the "A score" from the models - see paper for more details	33528912_Mohammadnejad-A_cognitive_function_discovery_-_generalized_correlation_coefficient__nonlinear_model_
cg04424621	Marioni R	FHS, InCHIANTI, LBC1921, LBC1936, MOBILIZE Boston, Normative Aging Study, Rotterdam Study (Rotterdam Bios and Rotterdam III) ,Twins UK, ARIC , GENOA	29311653	2018-01-08	Cognitive abilities: digit test	EFO_0003925	Basic adjusted model	Supplementary Table 4	DNA methylation	Cognitive abilities: digit test	age, sex, cell composition (reference based), batch effects, ancestry(genomic PCs)	Beta Values	NA	Illumina HumanMethylation450	Whole blood	NA	4794	5	Adults	Both	chr6:27101941	6	27101941	HIST1H2BJ	South shore	NA	NA	8.7e-07	NA	29311653_Marioni-R_cognitive_abilities__digit_test_basic_adjusted_model
cg04328477	Marioni R	FHS, InCHIANTI, LBC1921, LBC1936, MOBILIZE Boston, Normative Aging Study, Rotterdam Study (Rotterdam Bios and Rotterdam III) ,Twins UK, ARIC , GENOA	29311653	2018-01-08	Cognitive Abilities: Vocabulary	EFO_0003925	Basic adjusted model	Supplementary Table 4	DNA methylation	Cognitive Abilities: Vocabulary	age, sex, cell composition (reference based), batch effects, ancestry(genomic PCs)	Beta Values	NA	Illumina HumanMethylation450	Whole blood	NA	3013	3	Adults	Both	chr16:68270258	16	68270258	ESRP2	Island	NA	NA	4.9e-07	NA	29311653_Marioni-R_cognitive_abilities__vocabulary_basic_adjusted_model
cg04158018	Marioni R	FHS, InCHIANTI, LBC1921, LBC1936, MOBILIZE Boston, Normative Aging Study, Rotterdam Study (Rotterdam Bios and Rotterdam III) ,Twins UK, ARIC , GENOA	29311653	2018-01-08	Cognitive abilities: digit test	EFO_0003925	Basic adjusted model	Supplementary Table 4	DNA methylation	Cognitive abilities: digit test	age, sex, cell composition (reference based), batch effects, ancestry(genomic PCs)	Beta Values	NA	Illumina HumanMethylation450	Whole blood	NA	4794	5	Adults	Both	chr12:54696210	12	54696210	NFE2	Open sea	NA	NA	2.8e-07	NA	29311653_Marioni-R_cognitive_abilities__digit_test_basic_adjusted_model
cg04157983	Karlsson	SATSA	33883019	2021-04-21	Cognitive ability - spatial ability	EFO_0003925, EFO_0008354	NA	Additional file 2	Cognitive ability - spatial ability	DNA methylation	Age, Sex, Smoking, Batch effects	NA	M values	Illumina HumanMethylationEPIC	Whole blood	The sample included 238 (82 monozygotic, 156 dizygotic) complete twin pairs	535	1	Geriatrics	Both	chr4:166248713	4	1.66e+08	SC4MOL	Island	1.65	0.37	7.4e-06	NA	33883019_Karlsson_cognitive_ability_-_spatial_ability
cg04111435	Marioni R	FHS, InCHIANTI, LBC1921, LBC1936, MOBILIZE Boston, Normative Aging Study, Rotterdam Study (Rotterdam Bios and Rotterdam III) ,Twins UK, ARIC , GENOA	29311653	2018-01-08	Cognitive abilities: digit test	EFO_0003925	Basic adjusted model	Supplementary Table 4	DNA methylation	Cognitive abilities: digit test	age, sex, cell composition (reference based), batch effects, ancestry(genomic PCs)	Beta Values	NA	Illumina HumanMethylation450	Whole blood	NA	4794	5	Adults	Both	chr11:63448455	11	63448455	RTN3	North shore	NA	NA	1.3e-05	NA	29311653_Marioni-R_cognitive_abilities__digit_test_basic_adjusted_model
cg04031093	Marioni R	FHS, InCHIANTI, LBC1921, LBC1936, MOBILIZE Boston, Normative Aging Study, Rotterdam Study (Rotterdam Bios and Rotterdam III) ,Twins UK, ARIC , GENOA	29311653	2018-01-08	Cognitive abilities: digit test	EFO_0003925	Basic adjusted model	Supplementary Table 4	DNA methylation	Cognitive abilities: digit test	age, sex, cell composition (reference based), batch effects, ancestry(genomic PCs)	Beta Values	NA	Illumina HumanMethylation450	Whole blood	NA	4794	5	Adults	Both	chr1:233027124	1	2.33e+08	-	Open sea	NA	NA	2.9e-05	NA	29311653_Marioni-R_cognitive_abilities__digit_test_basic_adjusted_model
cg04010165	Soerensen M	MADT	32327964	2020-04-09	Cognitive function	EFO_0003925, EFO_0008354	NA	Table S3a	DNA methylation	Cognitive function	Sex, age, cell composition (reference based), ancestry (genomic PCs)	M Values	cognitive composite score	Illumina HumanMethylation450	Whole blood	Analysis of twins	452	1	Adults	Both	chr7:97910878	7	97910878	BRI3	Island	-1.821E-2	3.65E-3	1.3e-06	NA	32327964_Soerensen-M_cognitive_function
cg03974347	Karlsson	SATSA	33883019	2021-04-21	Cognitive ability - General cognition	EFO_0003925, EFO_0008354	NA	Additional file 2	Cognitive ability - General cognition	DNA methylation	Age, Sex, Smoking, Batch effects	NA	M values	Illumina HumanMethylationEPIC	Whole blood	The sample included 238 (82 monozygotic, 156 dizygotic) complete twin pairs	535	1	Geriatrics	Both	chr16:21289922	16	21289922	CRYM	South shore	-1.72	0.38	6.9e-06	NA	33883019_Karlsson_cognitive_ability_-_general_cognition
cg03848483	Marioni RE	NA	25617346	2015-01-22	Fluid type general intelligence	EFO_0004337	NA	Table S2	DNA methylation	Fluid type general intelligence	Age, sex, cell composition	Beta values	NA	Illumina HumanMethylation450	Whole blood	NA	1072	1	Geriatrics	Both	chr16:85969392	16	85969392	-	Open sea	-3.6999999999999998E-2	8.0999999999999996E-3	6.9e-06	-	25617346_fluid_type_general_intelligence
cg03707168	Marioni R	FHS, InCHIANTI, LBC1921, LBC1936, MOBILIZE Boston, Normative Aging Study, Rotterdam Study (Rotterdam Bios and Rotterdam III) ,Twins UK, ARIC , GENOA	29311653	2018-01-08	Cognitive abilities: digit test	EFO_0003925	Basic adjusted model	Supplementary Table 4	DNA methylation	Cognitive abilities: digit test	age, sex, cell composition (reference based), batch effects, ancestry(genomic PCs)	Beta Values	NA	Illumina HumanMethylation450	Whole blood	NA	4794	5	Adults	Both	chr19:49379127	19	49379127	PPP1R15A	South shelf	NA	NA	5.6e-07	NA	29311653_Marioni-R_cognitive_abilities__digit_test_basic_adjusted_model
cg03662172	Karlsson	SATSA	33883019	2021-04-21	Cognitive ability - Working memory	EFO_0003925, EFO_0008354	NA	Additional file 2	Cognitive ability - Working memory	DNA methylation	Age, Sex, Smoking, Batch effects	NA	M values	Illumina HumanMethylationEPIC	Whole blood	The sample included 238 (82 monozygotic, 156 dizygotic) complete twin pairs	535	1	Geriatrics	Both	chr11:1242756	11	1242756	-	Open sea	1.55	0.34	6.5e-06	NA	33883019_Karlsson_cognitive_ability_-_working_memory
cg03636183	Marioni R	FHS, InCHIANTI, LBC1921, LBC1936, MOBILIZE Boston, Normative Aging Study, Rotterdam Study (Rotterdam Bios and Rotterdam III) ,Twins UK, ARIC , GENOA	29311653	2018-01-08	Cognitive abilities: digit test	EFO_0003925	Basic adjusted model	Supplementary Table 4	DNA methylation	Cognitive abilities: digit test	age, sex, cell composition (reference based), batch effects, ancestry(genomic PCs)	Beta Values	NA	Illumina HumanMethylation450	Whole blood	NA	4794	5	Adults	Both	chr19:17000585	19	17000585	F2RL3	North shore	NA	NA	1.5e-08	NA	29311653_Marioni-R_cognitive_abilities__digit_test_basic_adjusted_model
cg03593014	Marioni R	FHS, InCHIANTI, LBC1921, LBC1936, MOBILIZE Boston, Normative Aging Study, Rotterdam Study (Rotterdam Bios and Rotterdam III) ,Twins UK, ARIC , GENOA	29311653	2018-01-08	Cognitive abilities: digit test	EFO_0003925	Basic adjusted model	Supplementary Table 4	DNA methylation	Cognitive abilities: digit test	age, sex, cell composition (reference based), batch effects, ancestry(genomic PCs)	Beta Values	NA	Illumina HumanMethylation450	Whole blood	NA	4794	5	Adults	Both	chr10:98977821	10	98977821	-	Open sea	NA	NA	1.4e-05	NA	29311653_Marioni-R_cognitive_abilities__digit_test_basic_adjusted_model
cg03579474	Karlsson	SATSA	33883019	2021-04-21	Cognitive ability - Working memory	EFO_0003925, EFO_0008354	NA	Additional file 2	Cognitive ability - Working memory	DNA methylation	Age, Sex, Smoking, Batch effects	NA	M values	Illumina HumanMethylationEPIC	Whole blood	The sample included 238 (82 monozygotic, 156 dizygotic) complete twin pairs	535	1	Geriatrics	Both	chr8:144463816	8	1.44e+08	RHPN1	South shore	-1.93	0.41	2.6e-06	NA	33883019_Karlsson_cognitive_ability_-_working_memory
cg03546879	Soerensen M	MADT	32327964	2020-04-09	Cognitive function	EFO_0003925, EFO_0008354	NA	Table S3a	DNA methylation	Cognitive function	Sex, age, cell composition (reference based), ancestry (genomic PCs)	M Values	cognitive composite score	Illumina HumanMethylation450	Whole blood	Analysis of twins	452	1	Adults	Both	chr2:220094399	2	2.2e+08	ATG9A;ANKZF1	Island	-2.1069999999999998E-2	5.1999999999999998E-3	7e-05	NA	32327964_Soerensen-M_cognitive_function
cg03535253	Marioni R	FHS, InCHIANTI, LBC1921, LBC1936, MOBILIZE Boston, Normative Aging Study, Rotterdam Study (Rotterdam Bios and Rotterdam III) ,Twins UK, ARIC , GENOA	29311653	2018-01-08	Cognitive abilities: digit test	EFO_0003925	Basic adjusted model	Supplementary Table 4	DNA methylation	Cognitive abilities: digit test	age, sex, cell composition (reference based), batch effects, ancestry(genomic PCs)	Beta Values	NA	Illumina HumanMethylation450	Whole blood	NA	4794	5	Adults	Both	chr14:93706571	14	93706571	BTBD7	Open sea	NA	NA	1.4e-06	NA	29311653_Marioni-R_cognitive_abilities__digit_test_basic_adjusted_model
cg03471571	Marioni R	FHS, InCHIANTI, LBC1921, LBC1936, MOBILIZE Boston, Normative Aging Study, Rotterdam Study (Rotterdam Bios and Rotterdam III) ,Twins UK, ARIC , GENOA	29311653	2018-01-08	Cognitive abilities: Phonemic Verbal Fluency	EFO_0003925	Basic adjusted model	Supplementary Table 4	DNA methylation	Cognitive abilities: Phonemic Verbal Fluency	age, sex, cell composition (reference based), batch effects, ancestry(genomic PCs)	Beta Values	NA	Illumina HumanMethylation450	Whole blood	NA	6405	8	Adults	Both	chr10:123357075	10	1.23e+08	FGFR2	Island	NA	NA	5e-06	NA	29311653_Marioni-R_cognitive_abilities__phonemic_verbal_fluency_basic_adjusted_model
cg03433699	Marioni R	FHS, InCHIANTI, LBC1921, LBC1936, MOBILIZE Boston, Normative Aging Study, Rotterdam Study (Rotterdam Bios and Rotterdam III) ,Twins UK, ARIC , GENOA	29311653	2018-01-08	Cognitive abilities: digit test	EFO_0003925	Basic adjusted model	Supplementary Table 4	DNA methylation	Cognitive abilities: digit test	age, sex, cell composition (reference based), batch effects, ancestry(genomic PCs)	Beta Values	NA	Illumina HumanMethylation450	Whole blood	NA	4794	5	Adults	Both	chr17:6916926	17	6916926	RNASEK;C17orf49	North shore	NA	NA	4.8e-06	NA	29311653_Marioni-R_cognitive_abilities__digit_test_basic_adjusted_model
cg03366574	Marioni R	FHS, InCHIANTI, LBC1921, LBC1936, MOBILIZE Boston, Normative Aging Study, Rotterdam Study (Rotterdam Bios and Rotterdam III) ,Twins UK, ARIC , GENOA	29311653	2018-01-08	Cognitive abilities: digit test	EFO_0003925	Basic adjusted model	Supplementary Table 4	DNA methylation	Cognitive abilities: digit test	age, sex, cell composition (reference based), batch effects, ancestry(genomic PCs)	Beta Values	NA	Illumina HumanMethylation450	Whole blood	NA	4794	5	Adults	Both	chr7:2764599	7	2764599	-	Open sea	NA	NA	8e-10	NA	29311653_Marioni-R_cognitive_abilities__digit_test_basic_adjusted_model
cg03330490	Marioni RE	NA	25617346	2015-01-22	Fluid type general intelligence	EFO_0004337	NA	Table S2	DNA methylation	Fluid type general intelligence	Age, sex, cell composition	Beta values	NA	Illumina HumanMethylation450	Whole blood	NA	1072	1	Geriatrics	Both	chr10:94452236	10	94452236	HHEX	Island	-7.2999999999999995E-2	1.4999999999999999E-2	2.4e-06	-	25617346_fluid_type_general_intelligence
cg03329539	Marioni R	FHS, InCHIANTI, LBC1921, LBC1936, MOBILIZE Boston, Normative Aging Study, Rotterdam Study (Rotterdam Bios and Rotterdam III) ,Twins UK, ARIC , GENOA	29311653	2018-01-08	Cognitive abilities: digit test	EFO_0003925	Basic adjusted model	Supplementary Table 4	DNA methylation	Cognitive abilities: digit test	age, sex, cell composition (reference based), batch effects, ancestry(genomic PCs)	Beta Values	NA	Illumina HumanMethylation450	Whole blood	NA	4794	5	Adults	Both	chr2:233283329	2	2.33e+08	-	North shore	NA	NA	9.9e-06	NA	29311653_Marioni-R_cognitive_abilities__digit_test_basic_adjusted_model
cg03304299	Karlsson	SATSA	33883019	2021-04-21	Cognitive ability - General cognition	EFO_0003925, EFO_0008354	NA	Additional file 2	Cognitive ability - General cognition	DNA methylation	Age, Sex, Smoking, Batch effects	NA	M values	Illumina HumanMethylationEPIC	Whole blood	The sample included 238 (82 monozygotic, 156 dizygotic) complete twin pairs	535	1	Geriatrics	Both	chr22:17565742	22	17565742	IL17RA	Island	-1.52	0.33	5.9e-06	NA	33883019_Karlsson_cognitive_ability_-_general_cognition
cg03297163	Marioni R	FHS, InCHIANTI, LBC1921, LBC1936, MOBILIZE Boston, Normative Aging Study, Rotterdam Study (Rotterdam Bios and Rotterdam III) ,Twins UK, ARIC , GENOA	29311653	2018-01-08	Cognitive abilities: digit test	EFO_0003925	Basic adjusted model	Supplementary Table 4	DNA methylation	Cognitive abilities: digit test	age, sex, cell composition (reference based), batch effects, ancestry(genomic PCs)	Beta Values	NA	Illumina HumanMethylation450	Whole blood	NA	4794	5	Adults	Both	chr7:2548137	7	2548137	-	Open sea	NA	NA	2.7e-05	NA	29311653_Marioni-R_cognitive_abilities__digit_test_basic_adjusted_model
cg03257930	Marioni R	FHS, InCHIANTI, LBC1921, LBC1936, MOBILIZE Boston, Normative Aging Study, Rotterdam Study (Rotterdam Bios and Rotterdam III) ,Twins UK, ARIC , GENOA	29311653	2018-01-08	Cognitive abilities: digit test	EFO_0003925	Basic adjusted model	Supplementary Table 4	DNA methylation	Cognitive abilities: digit test	age, sex, cell composition (reference based), batch effects, ancestry(genomic PCs)	Beta Values	NA	Illumina HumanMethylation450	Whole blood	NA	4794	5	Adults	Both	chr9:110399293	9	1.1e+08	-	North shore	NA	NA	5.7e-06	NA	29311653_Marioni-R_cognitive_abilities__digit_test_basic_adjusted_model
cg03251079	Marioni R	FHS, InCHIANTI, LBC1921, LBC1936, MOBILIZE Boston, Normative Aging Study, Rotterdam Study (Rotterdam Bios and Rotterdam III) ,Twins UK, ARIC , GENOA	29311653	2018-01-08	Cognitive abilities: Phonemic Verbal Fluency	EFO_0003925	Basic adjusted model	Supplementary Table 4	DNA methylation	Cognitive abilities: Phonemic Verbal Fluency	age, sex, cell composition (reference based), batch effects, ancestry(genomic PCs)	Beta Values	NA	Illumina HumanMethylation450	Whole blood	NA	6405	8	Adults	Both	chr12:66218285	12	66218285	HMGA2;RPSAP52	Island	NA	NA	5.2e-06	NA	29311653_Marioni-R_cognitive_abilities__phonemic_verbal_fluency_basic_adjusted_model
cg03183540	Marioni R	FHS, InCHIANTI, LBC1921, LBC1936, MOBILIZE Boston, Normative Aging Study, Rotterdam Study (Rotterdam Bios and Rotterdam III) ,Twins UK, ARIC , GENOA	29311653	2018-01-08	Cognitive abilities: digit test	EFO_0003925	Basic adjusted model	Supplementary Table 4	DNA methylation	Cognitive abilities: digit test	age, sex, cell composition (reference based), batch effects, ancestry(genomic PCs)	Beta Values	NA	Illumina HumanMethylation450	Whole blood	NA	4794	5	Adults	Both	chr8:134931756	8	1.35e+08	-	Open sea	NA	NA	4.1e-08	NA	29311653_Marioni-R_cognitive_abilities__digit_test_basic_adjusted_model
cg03139435	Marioni R	FHS, InCHIANTI, LBC1921, LBC1936, MOBILIZE Boston, Normative Aging Study, Rotterdam Study (Rotterdam Bios and Rotterdam III) ,Twins UK, ARIC , GENOA	29311653	2018-01-08	Cognitive abilities: digit test	EFO_0003925	Basic adjusted model	Supplementary Table 4	DNA methylation	Cognitive abilities: digit test	age, sex, cell composition (reference based), batch effects, ancestry(genomic PCs)	Beta Values	NA	Illumina HumanMethylation450	Whole blood	NA	4794	5	Adults	Both	chr20:54966401	20	54966401	AURKA;CSTF1	North shore	NA	NA	2.7e-05	NA	29311653_Marioni-R_cognitive_abilities__digit_test_basic_adjusted_model
cg03099728	Karlsson	SATSA	33883019	2021-04-21	Cognitive ability - General cognition	EFO_0003925, EFO_0008354	NA	Additional file 2	Cognitive ability - General cognition	DNA methylation	Age, Sex, Smoking, Batch effects	NA	M values	Illumina HumanMethylationEPIC	Whole blood	The sample included 238 (82 monozygotic, 156 dizygotic) complete twin pairs	535	1	Geriatrics	Both	chr19:58716135	19	58716135	ZNF274	South shore	0.12	0.03	4.9e-06	NA	33883019_Karlsson_cognitive_ability_-_general_cognition
cg02985381	Marioni R	FHS, InCHIANTI, LBC1921, LBC1936, MOBILIZE Boston, Normative Aging Study, Rotterdam Study (Rotterdam Bios and Rotterdam III) ,Twins UK, ARIC , GENOA	29311653	2018-01-08	Cognitive abilities: Phonemic Verbal Fluency	EFO_0003925	Basic adjusted model	Supplementary Table 4	DNA methylation	Cognitive abilities: Phonemic Verbal Fluency	age, sex, cell composition (reference based), batch effects, ancestry(genomic PCs)	Beta Values	NA	Illumina HumanMethylation450	Whole blood	NA	6405	8	Adults	Both	chr13:37494744	13	37494744	SMAD9	Island	NA	NA	3.3e-06	NA	29311653_Marioni-R_cognitive_abilities__phonemic_verbal_fluency_basic_adjusted_model
cg02772266	Marioni R	FHS, InCHIANTI, LBC1921, LBC1936, MOBILIZE Boston, Normative Aging Study, Rotterdam Study (Rotterdam Bios and Rotterdam III) ,Twins UK, ARIC , GENOA	29311653	2018-01-08	Cognitive abilities: digit test	EFO_0003925	Basic adjusted model	Supplementary Table 4	DNA methylation	Cognitive abilities: digit test	age, sex, cell composition (reference based), batch effects, ancestry(genomic PCs)	Beta Values	NA	Illumina HumanMethylation450	Whole blood	NA	4794	5	Adults	Both	chr12:4060781	12	4060781	-	Open sea	NA	NA	7.4e-06	NA	29311653_Marioni-R_cognitive_abilities__digit_test_basic_adjusted_model
cg02762115	Marioni R	FHS, InCHIANTI, LBC1921, LBC1936, MOBILIZE Boston, Normative Aging Study, Rotterdam Study (Rotterdam Bios and Rotterdam III) ,Twins UK, ARIC , GENOA	29311653	2018-01-08	Cognitive Abilities: Vocabulary	EFO_0003925	Fully adjusted model	Supplementary Table 4	DNA methylation	Cognitive Abilities: Vocabulary	age, sex, cell composition (reference based), batch effects, ancestry(genomic PCs), a quadratic term for age, an age x sex interaction, smoking, body mass index	Beta Values	NA	Illumina HumanMethylation450	Whole blood	NA	3007	3	Adults	Both	chr11:640446	11	640446	DRD4	Island	NA	NA	2.7e-07	NA	29311653_Marioni-R_cognitive_abilities__vocabulary_fully_adjusted_model
cg02664993	Karlsson	SATSA	33883019	2021-04-21	Cognitive ability - Episodic memory	EFO_0003925, EFO_0008354	NA	Additional file 2	Cognitive ability - Episodic memory	DNA methylation	Age, Sex, Smoking, Batch effects	NA	M values	Illumina HumanMethylationEPIC	Whole blood	The sample included 238 (82 monozygotic, 156 dizygotic) complete twin pairs	535	1	Geriatrics	Both	chr20:44519396	20	44519396	CTSA;NEURL2	Island	2.21	0.44	7.1e-07	NA	33883019_Karlsson_cognitive_ability_-_episodic_memory
cg02657160	Marioni R	FHS, InCHIANTI, LBC1921, LBC1936, MOBILIZE Boston, Normative Aging Study, Rotterdam Study (Rotterdam Bios and Rotterdam III) ,Twins UK, ARIC , GENOA	29311653	2018-01-08	Cognitive abilities: digit test	EFO_0003925	Basic adjusted model	Supplementary Table 4	DNA methylation	Cognitive abilities: digit test	age, sex, cell composition (reference based), batch effects, ancestry(genomic PCs)	Beta Values	NA	Illumina HumanMethylation450	Whole blood	NA	4794	5	Adults	Both	chr3:98311063	3	98311063	CPOX	North shore	NA	NA	1.7e-06	NA	29311653_Marioni-R_cognitive_abilities__digit_test_basic_adjusted_model
cg02532700	Marioni R	FHS, InCHIANTI, LBC1921, LBC1936, MOBILIZE Boston, Normative Aging Study, Rotterdam Study (Rotterdam Bios and Rotterdam III) ,Twins UK, ARIC , GENOA	29311653	2018-01-08	Cognitive abilities: digit test	EFO_0003925	Basic adjusted model	Supplementary Table 4	DNA methylation	Cognitive abilities: digit test	age, sex, cell composition (reference based), batch effects, ancestry(genomic PCs)	Beta Values	NA	Illumina HumanMethylation450	Whole blood	NA	4794	5	Adults	Both	chr22:37257404	22	37257404	NCF4	Open sea	NA	NA	1.2e-05	NA	29311653_Marioni-R_cognitive_abilities__digit_test_basic_adjusted_model
cg02532341	Marioni R	FHS, InCHIANTI, LBC1921, LBC1936, MOBILIZE Boston, Normative Aging Study, Rotterdam Study (Rotterdam Bios and Rotterdam III) ,Twins UK, ARIC , GENOA	29311653	2018-01-08	Cognitive abilities: digit test	EFO_0003925	Basic adjusted model	Supplementary Table 4	DNA methylation	Cognitive abilities: digit test	age, sex, cell composition (reference based), batch effects, ancestry(genomic PCs)	Beta Values	NA	Illumina HumanMethylation450	Whole blood	NA	4794	5	Adults	Both	chr3:10399439	3	10399439	ATP2B2	North shore	NA	NA	2.9e-05	NA	29311653_Marioni-R_cognitive_abilities__digit_test_basic_adjusted_model
cg02519286	Marioni R	FHS, InCHIANTI, LBC1921, LBC1936, MOBILIZE Boston, Normative Aging Study, Rotterdam Study (Rotterdam Bios and Rotterdam III) ,Twins UK, ARIC , GENOA	29311653	2018-01-08	Cognitive abilities: digit test	EFO_0003925	Basic adjusted model	Supplementary Table 4	DNA methylation	Cognitive abilities: digit test	age, sex, cell composition (reference based), batch effects, ancestry(genomic PCs)	Beta Values	NA	Illumina HumanMethylation450	Whole blood	NA	4794	5	Adults	Both	chr12:6642354	12	6642354	GAPDH	North shore	NA	NA	2.8e-07	NA	29311653_Marioni-R_cognitive_abilities__digit_test_basic_adjusted_model
cg02507296	Marioni R	FHS, InCHIANTI, LBC1921, LBC1936, MOBILIZE Boston, Normative Aging Study, Rotterdam Study (Rotterdam Bios and Rotterdam III) ,Twins UK, ARIC , GENOA	29311653	2018-01-08	Cognitive abilities: digit test	EFO_0003925	Basic adjusted model	Supplementary Table 4	DNA methylation	Cognitive abilities: digit test	age, sex, cell composition (reference based), batch effects, ancestry(genomic PCs)	Beta Values	NA	Illumina HumanMethylation450	Whole blood	NA	4794	5	Adults	Both	chr10:104211328	10	1.04e+08	C10orf95	South shore	NA	NA	3.2e-07	NA	29311653_Marioni-R_cognitive_abilities__digit_test_basic_adjusted_model
cg02489908	Marioni R	FHS, InCHIANTI, LBC1921, LBC1936, MOBILIZE Boston, Normative Aging Study, Rotterdam Study (Rotterdam Bios and Rotterdam III) ,Twins UK, ARIC , GENOA	29311653	2018-01-08	Cognitive abilities: Phonemic Verbal Fluency	EFO_0003925	Basic adjusted model	Supplementary Table 4	DNA methylation	Cognitive abilities: Phonemic Verbal Fluency	age, sex, cell composition (reference based), batch effects, ancestry(genomic PCs)	Beta Values	NA	Illumina HumanMethylation450	Whole blood	NA	6405	8	Adults	Both	chr17:6946086	17	6946086	SLC16A11	Island	NA	NA	4.7e-06	NA	29311653_Marioni-R_cognitive_abilities__phonemic_verbal_fluency_basic_adjusted_model
cg02325250	Marioni R	FHS, InCHIANTI, LBC1921, LBC1936, MOBILIZE Boston, Normative Aging Study, Rotterdam Study (Rotterdam Bios and Rotterdam III) ,Twins UK, ARIC , GENOA	29311653	2018-01-08	Cognitive abilities: digit test	EFO_0003925	Basic adjusted model	Supplementary Table 4	DNA methylation	Cognitive abilities: digit test	age, sex, cell composition (reference based), batch effects, ancestry(genomic PCs)	Beta Values	NA	Illumina HumanMethylation450	Whole blood	NA	4794	5	Adults	Both	chr5:131409289	5	1.31e+08	CSF2	Open sea	NA	NA	2.8e-05	NA	29311653_Marioni-R_cognitive_abilities__digit_test_basic_adjusted_model
cg02297838	Marioni R	FHS, InCHIANTI, LBC1921, LBC1936, MOBILIZE Boston, Normative Aging Study, Rotterdam Study (Rotterdam Bios and Rotterdam III) ,Twins UK, ARIC , GENOA	29311653	2018-01-08	Cognitive abilities: digit test	EFO_0003925	Basic adjusted model	Supplementary Table 4	DNA methylation	Cognitive abilities: digit test	age, sex, cell composition (reference based), batch effects, ancestry(genomic PCs)	Beta Values	NA	Illumina HumanMethylation450	Whole blood	NA	4794	5	Adults	Both	chr13:92002454	13	92002454	MIR19A;MIR17HG;MIR92A1;MIR20A;MIR17;MIR19B1;MIR18A	South shore	NA	NA	3.4e-06	NA	29311653_Marioni-R_cognitive_abilities__digit_test_basic_adjusted_model
cg02266452	Mohammadnejad A	MADT	33528912	2021-02-02	Cognitive function	EFO_0003925, EFO_0008354	Discovery - kinship model	Table S2	Cognitive function	DNA methylation	Age, sex, cell composition (reference based), kinship matrix	General cognitive composite score	M Values	Illumina HumanMethylation450	Whole blood	Analysis of twins. Cognitive function was scored based on 5 tests: verbal fluency, attention, and working memory (digits forward and digits backward) and memory (immediate and delayed word recall)	400	1	Geriatrics	Both	chr11:82905235	11	82905235	ANKRD42	Island	7.0000000000000001E-3	1.6999999999999999E-3	4e-05	NA	33528912_Mohammadnejad-A_cognitive_function_discovery_-_kinship_model
cg02255454	Soerensen M	MADT	32327964	2020-04-09	Cognitive function	EFO_0003925, EFO_0008354	NA	Table S3a	DNA methylation	Cognitive function	Sex, age, cell composition (reference based), ancestry (genomic PCs)	M Values	cognitive composite score	Illumina HumanMethylation450	Whole blood	Analysis of twins	452	1	Adults	Both	chr3:176635508	3	1.77e+08	-	Open sea	-1.325E-2	3.2499999999999999E-3	6.5e-05	NA	32327964_Soerensen-M_cognitive_function
cg02204845	Karlsson	SATSA	33883019	2021-04-21	Cognitive ability - Episodic memory	EFO_0003925, EFO_0008354	NA	Additional file 2	Cognitive ability - Episodic memory	DNA methylation	Age, Sex, Smoking, Batch effects	NA	M values	Illumina HumanMethylationEPIC	Whole blood	The sample included 238 (82 monozygotic, 156 dizygotic) complete twin pairs	535	1	Geriatrics	Both	chr6:84742695	6	84742695	MRAP2	North shore	0.24	0.05	6.1e-06	NA	33883019_Karlsson_cognitive_ability_-_episodic_memory
cg02091526	Marioni RE	NA	25617346	2015-01-22	Fluid type general intelligence	EFO_0004337	NA	Table S2	DNA methylation	Fluid type general intelligence	Age, sex, cell composition	Beta values	NA	Illumina HumanMethylation450	Whole blood	NA	1072	1	Geriatrics	Both	chr2:175190867	2	175190867	-	Island	-4.8000000000000001E-2	0.01	6.2e-06	-	25617346_fluid_type_general_intelligence
cg02088996	Marioni R	FHS, InCHIANTI, LBC1921, LBC1936, MOBILIZE Boston, Normative Aging Study, Rotterdam Study (Rotterdam Bios and Rotterdam III) ,Twins UK, ARIC , GENOA	29311653	2018-01-08	Cognitive abilities: digit test	EFO_0003925	Basic adjusted model	Supplementary Table 4	DNA methylation	Cognitive abilities: digit test	age, sex, cell composition (reference based), batch effects, ancestry(genomic PCs)	Beta Values	NA	Illumina HumanMethylation450	Whole blood	NA	4794	5	Adults	Both	chr7:41817771	7	41817771	LOC285954	Open sea	NA	NA	1.1e-05	NA	29311653_Marioni-R_cognitive_abilities__digit_test_basic_adjusted_model
cg02068690	Marioni R	FHS, InCHIANTI, LBC1921, LBC1936, MOBILIZE Boston, Normative Aging Study, Rotterdam Study (Rotterdam Bios and Rotterdam III) ,Twins UK, ARIC , GENOA	29311653	2018-01-08	Cognitive abilities: digit test	EFO_0003925	Basic adjusted model	Supplementary Table 4	DNA methylation	Cognitive abilities: digit test	age, sex, cell composition (reference based), batch effects, ancestry(genomic PCs)	Beta Values	NA	Illumina HumanMethylation450	Whole blood	NA	4794	5	Adults	Both	chr2:25600451	2	25600451	DTNB	South shore	NA	NA	3e-07	NA	29311653_Marioni-R_cognitive_abilities__digit_test_basic_adjusted_model
cg02010481	Marioni R	FHS, InCHIANTI, LBC1921, LBC1936, MOBILIZE Boston, Normative Aging Study, Rotterdam Study (Rotterdam Bios and Rotterdam III) ,Twins UK, ARIC , GENOA	29311653	2018-01-08	Cognitive abilities: digit test	EFO_0003925	Basic adjusted model	Supplementary Table 4	DNA methylation	Cognitive abilities: digit test	age, sex, cell composition (reference based), batch effects, ancestry(genomic PCs)	Beta Values	NA	Illumina HumanMethylation450	Whole blood	NA	4794	5	Adults	Both	chr7:28218524	7	28218524	JAZF1	North shore	NA	NA	1e-06	NA	29311653_Marioni-R_cognitive_abilities__digit_test_basic_adjusted_model
cg02003183	Marioni R	FHS, InCHIANTI, LBC1921, LBC1936, MOBILIZE Boston, Normative Aging Study, Rotterdam Study (Rotterdam Bios and Rotterdam III) ,Twins UK, ARIC , GENOA	29311653	2018-01-08	Cognitive abilities: digit test	EFO_0003925	Basic adjusted model	Supplementary Table 4	DNA methylation	Cognitive abilities: digit test	age, sex, cell composition (reference based), batch effects, ancestry(genomic PCs)	Beta Values	NA	Illumina HumanMethylation450	Whole blood	NA	4794	5	Adults	Both	chr14:103415882	14	1.03e+08	CDC42BPB	Open sea	NA	NA	6e-07	NA	29311653_Marioni-R_cognitive_abilities__digit_test_basic_adjusted_model
cg01972071	Soerensen M	MADT	32327964	2020-04-09	Cognitive function	EFO_0003925, EFO_0008354	NA	Table S3a	DNA methylation	Cognitive function	Sex, age, cell composition (reference based), ancestry (genomic PCs)	M Values	cognitive composite score	Illumina HumanMethylation450	Whole blood	Analysis of twins	452	1	Adults	Both	chr7:136849018	7	1.37e+08	-	North shore	1.153E-2	2.8500000000000001E-3	7.1e-05	NA	32327964_Soerensen-M_cognitive_function
cg01963134	Marioni RE	NA	25617346	2015-01-22	Fluid type general intelligence	EFO_0004337	NA	Table S2	DNA methylation	Fluid type general intelligence	Age, sex, cell composition	Beta values	NA	Illumina HumanMethylation450	Whole blood	NA	1072	1	Geriatrics	Both	chr12:39299364	12	39299364	CPNE8	Island	-9.6000000000000002E-2	2.1000000000000001E-2	7.7e-06	-	25617346_fluid_type_general_intelligence
cg01955153	Marioni R	FHS, InCHIANTI, LBC1921, LBC1936, MOBILIZE Boston, Normative Aging Study, Rotterdam Study (Rotterdam Bios and Rotterdam III) ,Twins UK, ARIC , GENOA	29311653	2018-01-08	Cognitive abilities: digit test	EFO_0003925	Basic adjusted model	Supplementary Table 4	DNA methylation	Cognitive abilities: digit test	age, sex, cell composition (reference based), batch effects, ancestry(genomic PCs)	Beta Values	NA	Illumina HumanMethylation450	Whole blood	NA	4794	5	Adults	Both	chr16:50769852	16	50769852	-	Open sea	NA	NA	4.3e-07	NA	29311653_Marioni-R_cognitive_abilities__digit_test_basic_adjusted_model
cg01951603	Karlsson	SATSA	33883019	2021-04-21	Cognitive ability - Working memory	EFO_0003925, EFO_0008354	NA	Additional file 2	Cognitive ability - Working memory	DNA methylation	Age, Sex, Smoking, Batch effects	NA	M values	Illumina HumanMethylationEPIC	Whole blood	The sample included 238 (82 monozygotic, 156 dizygotic) complete twin pairs	535	1	Geriatrics	Both	chr17:80012549	17	80012549	GPS1	Island	1.77	0.38	4.2e-06	NA	33883019_Karlsson_cognitive_ability_-_working_memory
cg01940273	Marioni R	FHS, InCHIANTI, LBC1921, LBC1936, MOBILIZE Boston, Normative Aging Study, Rotterdam Study (Rotterdam Bios and Rotterdam III) ,Twins UK, ARIC , GENOA	29311653	2018-01-08	Cognitive abilities: digit test	EFO_0003925	Basic adjusted model	Supplementary Table 4	DNA methylation	Cognitive abilities: digit test	age, sex, cell composition (reference based), batch effects, ancestry(genomic PCs)	Beta Values	NA	Illumina HumanMethylation450	Whole blood	NA	4794	5	Adults	Both	chr2:233284934	2	2.33e+08	AIM2	Island	NA	NA	6.9e-08	NA	29311653_Marioni-R_cognitive_abilities__digit_test_basic_adjusted_model
cg01863613	Mohammadnejad A	MADT	33528912	2021-02-02	Cognitive function	EFO_0003925, EFO_0008354	Discovery - kinship model	Table S2	Cognitive function	DNA methylation	Age, sex, cell composition (reference based), kinship matrix	General cognitive composite score	M Values	Illumina HumanMethylation450	Whole blood	Analysis of twins. Cognitive function was scored based on 5 tests: verbal fluency, attention, and working memory (digits forward and digits backward) and memory (immediate and delayed word recall)	400	1	Geriatrics	Both	chr17:28443583	17	28443583	CCDC55;MIR423	North shore	-6.6E-3	1.6999999999999999E-3	7.6e-05	NA	33528912_Mohammadnejad-A_cognitive_function_discovery_-_kinship_model
cg01702055	Marioni R	FHS, InCHIANTI, LBC1921, LBC1936, MOBILIZE Boston, Normative Aging Study, Rotterdam Study (Rotterdam Bios and Rotterdam III) ,Twins UK, ARIC , GENOA	29311653	2018-01-08	Cognitive abilities: digit test	EFO_0003925	Basic adjusted model	Supplementary Table 4	DNA methylation	Cognitive abilities: digit test	age, sex, cell composition (reference based), batch effects, ancestry(genomic PCs)	Beta Values	NA	Illumina HumanMethylation450	Whole blood	NA	4794	5	Adults	Both	chr6:13303065	6	13303065	-	Open sea	NA	NA	2.1e-05	NA	29311653_Marioni-R_cognitive_abilities__digit_test_basic_adjusted_model
cg01657995	Marioni R	FHS, InCHIANTI, LBC1921, LBC1936, MOBILIZE Boston, Normative Aging Study, Rotterdam Study (Rotterdam Bios and Rotterdam III) ,Twins UK, ARIC , GENOA	29311653	2018-01-08	Cognitive abilities: digit test	EFO_0003925	Basic adjusted model	Supplementary Table 4	DNA methylation	Cognitive abilities: digit test	age, sex, cell composition (reference based), batch effects, ancestry(genomic PCs)	Beta Values	NA	Illumina HumanMethylation450	Whole blood	NA	4794	5	Adults	Both	chr6:31804883	6	31804883	C6orf48;SNORD52	South shelf	NA	NA	3.9e-08	NA	29311653_Marioni-R_cognitive_abilities__digit_test_basic_adjusted_model
cg01649611	Marioni R	FHS, InCHIANTI, LBC1921, LBC1936, MOBILIZE Boston, Normative Aging Study, Rotterdam Study (Rotterdam Bios and Rotterdam III) ,Twins UK, ARIC , GENOA	29311653	2018-01-08	Cognitive abilities: digit test	EFO_0003925	Basic adjusted model	Supplementary Table 4	DNA methylation	Cognitive abilities: digit test	age, sex, cell composition (reference based), batch effects, ancestry(genomic PCs)	Beta Values	NA	Illumina HumanMethylation450	Whole blood	NA	4794	5	Adults	Both	chr2:43521066	2	43521066	THADA	Open sea	NA	NA	7.6e-06	NA	29311653_Marioni-R_cognitive_abilities__digit_test_basic_adjusted_model
cg01604883	Marioni R	FHS, InCHIANTI, LBC1921, LBC1936, MOBILIZE Boston, Normative Aging Study, Rotterdam Study (Rotterdam Bios and Rotterdam III) ,Twins UK, ARIC , GENOA	29311653	2018-01-08	Cognitive abilities: digit test	EFO_0003925	Basic adjusted model	Supplementary Table 4	DNA methylation	Cognitive abilities: digit test	age, sex, cell composition (reference based), batch effects, ancestry(genomic PCs)	Beta Values	NA	Illumina HumanMethylation450	Whole blood	NA	4794	5	Adults	Both	chr5:149674905	5	1.5e+08	-	North shelf	NA	NA	8.9e-06	NA	29311653_Marioni-R_cognitive_abilities__digit_test_basic_adjusted_model
cg01578875	Marioni R	FHS, InCHIANTI, LBC1921, LBC1936, MOBILIZE Boston, Normative Aging Study, Rotterdam Study (Rotterdam Bios and Rotterdam III) ,Twins UK, ARIC , GENOA	29311653	2018-01-08	Cognitive abilities: digit test	EFO_0003925	Basic adjusted model	Supplementary Table 4	DNA methylation	Cognitive abilities: digit test	age, sex, cell composition (reference based), batch effects, ancestry(genomic PCs)	Beta Values	NA	Illumina HumanMethylation450	Whole blood	NA	4794	5	Adults	Both	chr4:146804010	4	1.47e+08	ZNF827	Open sea	NA	NA	8.5e-06	NA	29311653_Marioni-R_cognitive_abilities__digit_test_basic_adjusted_model
cg01575601	Marioni R	FHS, InCHIANTI, LBC1921, LBC1936, MOBILIZE Boston, Normative Aging Study, Rotterdam Study (Rotterdam Bios and Rotterdam III) ,Twins UK, ARIC , GENOA	29311653	2018-01-08	Cognitive abilities: digit test	EFO_0003925	Basic adjusted model	Supplementary Table 4	DNA methylation	Cognitive abilities: digit test	age, sex, cell composition (reference based), batch effects, ancestry(genomic PCs)	Beta Values	NA	Illumina HumanMethylation450	Whole blood	NA	4794	5	Adults	Both	chr11:130398900	11	1.3e+08	-	Open sea	NA	NA	2.4e-05	NA	29311653_Marioni-R_cognitive_abilities__digit_test_basic_adjusted_model
cg01559300	Mohammadnejad A	MADT	33528912	2021-02-02	Cognitive function	EFO_0003925, EFO_0008354	Discovery - generalized correlation coefficient (nonlinear model)	Table S2	Cognitive function	DNA methylation	Age, sex, cell composition (reference based)	General cognitive composite score	M Values	Illumina HumanMethylation450	Whole blood	Analysis of twins. Cognitive function was scored based on 5 tests: verbal fluency, attention, and working memory (digits forward and digits backward) and memory (immediate and delayed word recall)	400	1	Geriatrics	Both	chr19:5683398	19	5683398	HSD11B1L	South shore	0.13	NA	7.5e-05	Association statistics calculated using a generalized correlation coefficient. The "Beta" represents the "A score" from the models - see paper for more details	33528912_Mohammadnejad-A_cognitive_function_discovery_-_generalized_correlation_coefficient__nonlinear_model_
cg01493517	Karlsson	SATSA	33883019	2021-04-21	Cognitive ability - Working memory	EFO_0003925, EFO_0008354	NA	Additional file 2	Cognitive ability - Working memory	DNA methylation	Age, Sex, Smoking, Batch effects	NA	M values	Illumina HumanMethylationEPIC	Whole blood	The sample included 238 (82 monozygotic, 156 dizygotic) complete twin pairs	535	1	Geriatrics	Both	chr12:6665447	12	6665447	IFFO1	South shore	-1.85	0.4	3.9e-06	NA	33883019_Karlsson_cognitive_ability_-_working_memory
cg01445100	Marioni R	FHS, InCHIANTI, LBC1921, LBC1936, MOBILIZE Boston, Normative Aging Study, Rotterdam Study (Rotterdam Bios and Rotterdam III) ,Twins UK, ARIC , GENOA	29311653	2018-01-08	Cognitive abilities: digit test	EFO_0003925	Basic adjusted model	Supplementary Table 4	DNA methylation	Cognitive abilities: digit test	age, sex, cell composition (reference based), batch effects, ancestry(genomic PCs)	Beta Values	NA	Illumina HumanMethylation450	Whole blood	NA	4794	5	Adults	Both	chr16:88103339	16	88103339	BANP	South shore	NA	NA	1.7e-05	NA	29311653_Marioni-R_cognitive_abilities__digit_test_basic_adjusted_model
cg01418188	Marioni R	FHS, InCHIANTI, LBC1921, LBC1936, MOBILIZE Boston, Normative Aging Study, Rotterdam Study (Rotterdam Bios and Rotterdam III) ,Twins UK, ARIC , GENOA	29311653	2018-01-08	Cognitive abilities: digit test	EFO_0003925	Basic adjusted model	Supplementary Table 4	DNA methylation	Cognitive abilities: digit test	age, sex, cell composition (reference based), batch effects, ancestry(genomic PCs)	Beta Values	NA	Illumina HumanMethylation450	Whole blood	NA	4794	5	Adults	Both	chr11:3145609	11	3145609	OSBPL5	South shelf	NA	NA	8.1e-06	NA	29311653_Marioni-R_cognitive_abilities__digit_test_basic_adjusted_model
cg01406381	Marioni R	FHS, InCHIANTI, LBC1921, LBC1936, MOBILIZE Boston, Normative Aging Study, Rotterdam Study (Rotterdam Bios and Rotterdam III) ,Twins UK, ARIC , GENOA	29311653	2018-01-08	Cognitive abilities: digit test	EFO_0003925	Basic adjusted model	Supplementary Table 4	DNA methylation	Cognitive abilities: digit test	age, sex, cell composition (reference based), batch effects, ancestry(genomic PCs)	Beta Values	NA	Illumina HumanMethylation450	Whole blood	NA	4794	5	Adults	Both	chr19:47288263	19	47288263	SLC1A5	North shelf	NA	NA	7.8e-08	NA	29311653_Marioni-R_cognitive_abilities__digit_test_basic_adjusted_model
cg01372366	Marioni R	FHS, InCHIANTI, LBC1921, LBC1936, MOBILIZE Boston, Normative Aging Study, Rotterdam Study (Rotterdam Bios and Rotterdam III) ,Twins UK, ARIC , GENOA	29311653	2018-01-08	Cognitive abilities: digit test	EFO_0003925	Basic adjusted model	Supplementary Table 4	DNA methylation	Cognitive abilities: digit test	age, sex, cell composition (reference based), batch effects, ancestry(genomic PCs)	Beta Values	NA	Illumina HumanMethylation450	Whole blood	NA	4794	5	Adults	Both	chr11:48041783	11	48041783	PTPRJ	Open sea	NA	NA	1.4e-05	NA	29311653_Marioni-R_cognitive_abilities__digit_test_basic_adjusted_model
cg01365117	Marioni RE	NA	25617346	2015-01-22	Fluid type general intelligence	EFO_0004337	NA	Table S2	DNA methylation	Fluid type general intelligence	Age, sex, cell composition	Beta values	NA	Illumina HumanMethylation450	Whole blood	NA	1072	1	Geriatrics	Both	chr2:208761957	2	208761957	PLEKHM3	Open sea	3.5000000000000003E-2	7.7999999999999996E-3	8.9e-06	-	25617346_fluid_type_general_intelligence
cg01300464	Mohammadnejad A	MADT	33528912	2021-02-02	Cognitive function	EFO_0003925, EFO_0008354	Discovery - generalized correlation coefficient (nonlinear model)	Table S2	Cognitive function	DNA methylation	Age, sex, cell composition (reference based)	General cognitive composite score	M Values	Illumina HumanMethylation450	Whole blood	Analysis of twins. Cognitive function was scored based on 5 tests: verbal fluency, attention, and working memory (digits forward and digits backward) and memory (immediate and delayed word recall)	400	1	Geriatrics	Both	chr19:56128874	19	56128874	-	South shore	0.13	NA	4.8e-05	Association statistics calculated using a generalized correlation coefficient. The "Beta" represents the "A score" from the models - see paper for more details	33528912_Mohammadnejad-A_cognitive_function_discovery_-_generalized_correlation_coefficient__nonlinear_model_
cg01273125	Mohammadnejad A	MADT	33528912	2021-02-02	Cognitive function	EFO_0003925, EFO_0008354	Discovery - generalized correlation coefficient (nonlinear model)	Table S2	Cognitive function	DNA methylation	Age, sex, cell composition (reference based)	General cognitive composite score	M Values	Illumina HumanMethylation450	Whole blood	Analysis of twins. Cognitive function was scored based on 5 tests: verbal fluency, attention, and working memory (digits forward and digits backward) and memory (immediate and delayed word recall)	400	1	Geriatrics	Both	chr9:140149675	9	1.4e+08	COBRA1	Island	0.14000000000000001	NA	1.9e-05	Association statistics calculated using a generalized correlation coefficient. The "Beta" represents the "A score" from the models - see paper for more details	33528912_Mohammadnejad-A_cognitive_function_discovery_-_generalized_correlation_coefficient__nonlinear_model_
cg01182076	Mohammadnejad A	MADT	33528912	2021-02-02	Cognitive function	EFO_0003925, EFO_0008354	Discovery - kinship model	Table S2	Cognitive function	DNA methylation	Age, sex, cell composition (reference based), kinship matrix	General cognitive composite score	M Values	Illumina HumanMethylation450	Whole blood	Analysis of twins. Cognitive function was scored based on 5 tests: verbal fluency, attention, and working memory (digits forward and digits backward) and memory (immediate and delayed word recall)	400	1	Geriatrics	Both	chr4:183601697	4	1.84e+08	ODZ3	Open sea	-8.8999999999999999E-3	2.0999999999999999E-3	2.3e-05	NA	33528912_Mohammadnejad-A_cognitive_function_discovery_-_kinship_model
cg01167924	Soerensen M	MADT	32327964	2020-04-09	Cognitive function	EFO_0003925, EFO_0008354	NA	Table S3a	DNA methylation	Cognitive function	Sex, age, cell composition (reference based), ancestry (genomic PCs)	M Values	cognitive composite score	Illumina HumanMethylation450	Whole blood	Analysis of twins	452	1	Adults	Both	chr10:45803214	10	45803214	OR13A1	Open sea	1.389E-2	3.3E-3	3.7e-05	NA	32327964_Soerensen-M_cognitive_function
cg01088404	Marioni R	FHS, InCHIANTI, LBC1921, LBC1936, MOBILIZE Boston, Normative Aging Study, Rotterdam Study (Rotterdam Bios and Rotterdam III) ,Twins UK, ARIC , GENOA	29311653	2018-01-08	Cognitive abilities: digit test	EFO_0003925	Basic adjusted model	Supplementary Table 4	DNA methylation	Cognitive abilities: digit test	age, sex, cell composition (reference based), batch effects, ancestry(genomic PCs)	Beta Values	NA	Illumina HumanMethylation450	Whole blood	NA	4794	5	Adults	Both	chr12:48214523	12	48214523	HDAC7	South shore	NA	NA	8.4e-06	NA	29311653_Marioni-R_cognitive_abilities__digit_test_basic_adjusted_model
cg01020987	Marioni R	FHS, InCHIANTI, LBC1921, LBC1936, MOBILIZE Boston, Normative Aging Study, Rotterdam Study (Rotterdam Bios and Rotterdam III) ,Twins UK, ARIC , GENOA	29311653	2018-01-08	Cognitive abilities: digit test	EFO_0003925	Basic adjusted model	Supplementary Table 4	DNA methylation	Cognitive abilities: digit test	age, sex, cell composition (reference based), batch effects, ancestry(genomic PCs)	Beta Values	NA	Illumina HumanMethylation450	Whole blood	NA	4794	5	Adults	Both	chr1:3816166	1	3816166	C1orf174;LOC100133612	North shore	NA	NA	3.1e-05	NA	29311653_Marioni-R_cognitive_abilities__digit_test_basic_adjusted_model
cg01003666	Karlsson	SATSA	33883019	2021-04-21	Cognitive ability - Working memory	EFO_0003925, EFO_0008354	NA	Additional file 2	Cognitive ability - Working memory	DNA methylation	Age, Sex, Smoking, Batch effects	NA	M values	Illumina HumanMethylationEPIC	Whole blood	The sample included 238 (82 monozygotic, 156 dizygotic) complete twin pairs	535	1	Geriatrics	Both	chr7:139929429	7	1.4e+08	-	North shore	-1.77	0.39	8.6e-06	NA	33883019_Karlsson_cognitive_ability_-_working_memory
cg00978910	Karlsson	SATSA	33883019	2021-04-21	Cognitive ability - General cognition	EFO_0003925, EFO_0008354	NA	Additional file 2	Cognitive ability - General cognition	DNA methylation	Age, Sex, Smoking, Batch effects	NA	M values	Illumina HumanMethylationEPIC	Whole blood	The sample included 238 (82 monozygotic, 156 dizygotic) complete twin pairs	535	1	Geriatrics	Both	chr1:172502140	1	172502140	C1orf9	Island	1.69	0.38	8.8e-06	NA	33883019_Karlsson_cognitive_ability_-_general_cognition
cg00972246	Mohammadnejad A	MADT	33528912	2021-02-02	Cognitive function	EFO_0003925, EFO_0008354	Discovery - generalized correlation coefficient (nonlinear model)	Table S2	Cognitive function	DNA methylation	Age, sex, cell composition (reference based)	General cognitive composite score	M Values	Illumina HumanMethylation450	Whole blood	Analysis of twins. Cognitive function was scored based on 5 tests: verbal fluency, attention, and working memory (digits forward and digits backward) and memory (immediate and delayed word recall)	400	1	Geriatrics	Both	chr1:228265972	1	2.28e+08	-	North shelf	0.13	NA	5.6e-05	Association statistics calculated using a generalized correlation coefficient. The "Beta" represents the "A score" from the models - see paper for more details	33528912_Mohammadnejad-A_cognitive_function_discovery_-_generalized_correlation_coefficient__nonlinear_model_
cg00964137	Soerensen M	MADT	32327964	2020-04-09	Cognitive function	EFO_0003925, EFO_0008354	NA	Table S3a	DNA methylation	Cognitive function	Sex, age, cell composition (reference based), ancestry (genomic PCs)	M Values	cognitive composite score	Illumina HumanMethylation450	Whole blood	Analysis of twins	452	1	Adults	Both	chr5:93905358	5	93905358	MIR1974;C5orf36	Open sea	8.2100000000000003E-3	2.0500000000000002E-3	8.4e-05	NA	32327964_Soerensen-M_cognitive_function
cg00956199	Marioni R	FHS, InCHIANTI, LBC1921, LBC1936, MOBILIZE Boston, Normative Aging Study, Rotterdam Study (Rotterdam Bios and Rotterdam III) ,Twins UK, ARIC , GENOA	29311653	2018-01-08	Cognitive abilities: digit test	EFO_0003925	Basic adjusted model	Supplementary Table 4	DNA methylation	Cognitive abilities: digit test	age, sex, cell composition (reference based), batch effects, ancestry(genomic PCs)	Beta Values	NA	Illumina HumanMethylation450	Whole blood	NA	4794	5	Adults	Both	chr10:8078325	10	8078325	-	Island	NA	NA	2.8e-05	NA	29311653_Marioni-R_cognitive_abilities__digit_test_basic_adjusted_model
cg00950718	Marioni R	FHS, InCHIANTI, LBC1921, LBC1936, MOBILIZE Boston, Normative Aging Study, Rotterdam Study (Rotterdam Bios and Rotterdam III) ,Twins UK, ARIC , GENOA	29311653	2018-01-08	Cognitive abilities: digit test	EFO_0003925	Basic adjusted model	Supplementary Table 4	DNA methylation	Cognitive abilities: digit test	age, sex, cell composition (reference based), batch effects, ancestry(genomic PCs)	Beta Values	NA	Illumina HumanMethylation450	Whole blood	NA	4794	5	Adults	Both	chr1:159859904	1	1.6e+08	CCDC19	Open sea	NA	NA	2.4e-05	NA	29311653_Marioni-R_cognitive_abilities__digit_test_basic_adjusted_model
cg00947744	Karlsson	SATSA	33883019	2021-04-21	Cognitive ability - Working memory	EFO_0003925, EFO_0008354	NA	Additional file 2	Cognitive ability - Working memory	DNA methylation	Age, Sex, Smoking, Batch effects	NA	M values	Illumina HumanMethylationEPIC	Whole blood	The sample included 238 (82 monozygotic, 156 dizygotic) complete twin pairs	535	1	Geriatrics	Both	chr22:50945565	22	50945565	NCAPH2;LMF2	North shore	1.8	0.39	4.1e-06	NA	33883019_Karlsson_cognitive_ability_-_working_memory
cg00907204	Marioni R	FHS, InCHIANTI, LBC1921, LBC1936, MOBILIZE Boston, Normative Aging Study, Rotterdam Study (Rotterdam Bios and Rotterdam III) ,Twins UK, ARIC , GENOA	29311653	2018-01-08	Cognitive abilities: digit test	EFO_0003925	Basic adjusted model	Supplementary Table 4	DNA methylation	Cognitive abilities: digit test	age, sex, cell composition (reference based), batch effects, ancestry(genomic PCs)	Beta Values	NA	Illumina HumanMethylation450	Whole blood	NA	4794	5	Adults	Both	chr7:92461971	7	92461971	CDK6	North shore	NA	NA	2.4e-05	NA	29311653_Marioni-R_cognitive_abilities__digit_test_basic_adjusted_model
cg00852622	Roubroeks JAY	AddNeuroMed study	32745807	2020-06-27	Mild cognitive impairment	NA	NA	Appendix A, Supp table 2	DNA methylation	Mild cognitive impairment	Age, Sex, Cell composition (reference based), Batch effects	Beta values	NA	Illumina HumanMethylation450	Whole blood	NA	198	1	Geriatrics	Both	chr1:112531653	1	112531653	KCND3	Island	NA	NA	6.9e-05	NA	32745807_Roubroeks-JAY_mild_cognitive_impairment
cg00851028	Marioni R	FHS, InCHIANTI, LBC1921, LBC1936, MOBILIZE Boston, Normative Aging Study, Rotterdam Study (Rotterdam Bios and Rotterdam III) ,Twins UK, ARIC , GENOA	29311653	2018-01-08	Cognitive abilities: digit test	EFO_0003925	Basic adjusted model	Supplementary Table 4	DNA methylation	Cognitive abilities: digit test	age, sex, cell composition (reference based), batch effects, ancestry(genomic PCs)	Beta Values	NA	Illumina HumanMethylation450	Whole blood	NA	4794	5	Adults	Both	chr1:234905772	1	2.35e+08	-	Open sea	NA	NA	2.1e-05	NA	29311653_Marioni-R_cognitive_abilities__digit_test_basic_adjusted_model
cg00850073	Karlsson	SATSA	33883019	2021-04-21	Cognitive ability - Working memory	EFO_0003925, EFO_0008354	NA	Additional file 2	Cognitive ability - Working memory	DNA methylation	Age, Sex, Smoking, Batch effects	NA	M values	Illumina HumanMethylationEPIC	Whole blood	The sample included 238 (82 monozygotic, 156 dizygotic) complete twin pairs	535	1	Geriatrics	Both	chr5:139016870	5	1.39e+08	-	North shore	-1.81	0.4	7.3e-06	NA	33883019_Karlsson_cognitive_ability_-_working_memory
cg00848394	Mohammadnejad A	MADT	33528912	2021-02-02	Cognitive function	EFO_0003925, EFO_0008354	Discovery - kinship model	Table S2	Cognitive function	DNA methylation	Age, sex, cell composition (reference based), kinship matrix	General cognitive composite score	M Values	Illumina HumanMethylation450	Whole blood	Analysis of twins. Cognitive function was scored based on 5 tests: verbal fluency, attention, and working memory (digits forward and digits backward) and memory (immediate and delayed word recall)	400	1	Geriatrics	Both	chr3:52188768	3	52188768	WDR51A	Island	4.7000000000000002E-3	1.1000000000000001E-3	3.1e-05	NA	33528912_Mohammadnejad-A_cognitive_function_discovery_-_kinship_model
cg00780520	Marioni R	FHS, InCHIANTI, LBC1921, LBC1936, MOBILIZE Boston, Normative Aging Study, Rotterdam Study (Rotterdam Bios and Rotterdam III) ,Twins UK, ARIC , GENOA	29311653	2018-01-08	Cognitive abilities: digit test	EFO_0003925	Basic adjusted model	Supplementary Table 4	DNA methylation	Cognitive abilities: digit test	age, sex, cell composition (reference based), batch effects, ancestry(genomic PCs)	Beta Values	NA	Illumina HumanMethylation450	Whole blood	NA	4794	5	Adults	Both	chr8:128808554	8	1.29e+08	PVT1	South shore	NA	NA	1.1e-07	NA	29311653_Marioni-R_cognitive_abilities__digit_test_basic_adjusted_model
cg00744656	Mohammadnejad A	MADT	33528912	2021-02-02	Cognitive function	EFO_0003925, EFO_0008354	Discovery - generalized correlation coefficient (nonlinear model)	Table S2	Cognitive function	DNA methylation	Age, sex, cell composition (reference based)	General cognitive composite score	M Values	Illumina HumanMethylation450	Whole blood	Analysis of twins. Cognitive function was scored based on 5 tests: verbal fluency, attention, and working memory (digits forward and digits backward) and memory (immediate and delayed word recall)	400	1	Geriatrics	Both	chr14:38063564	14	38063564	FOXA1	North shore	0.14000000000000001	NA	1.3e-05	Association statistics calculated using a generalized correlation coefficient. The "Beta" represents the "A score" from the models - see paper for more details	33528912_Mohammadnejad-A_cognitive_function_discovery_-_generalized_correlation_coefficient__nonlinear_model_
cg00705661	Marioni R	FHS, InCHIANTI, LBC1921, LBC1936, MOBILIZE Boston, Normative Aging Study, Rotterdam Study (Rotterdam Bios and Rotterdam III) ,Twins UK, ARIC , GENOA	29311653	2018-01-08	Cognitive abilities: digit test	EFO_0003925	Basic adjusted model	Supplementary Table 4	DNA methylation	Cognitive abilities: digit test	age, sex, cell composition (reference based), batch effects, ancestry(genomic PCs)	Beta Values	NA	Illumina HumanMethylation450	Whole blood	NA	4794	5	Adults	Both	chr14:93706609	14	93706609	BTBD7	Open sea	NA	NA	5.1e-06	NA	29311653_Marioni-R_cognitive_abilities__digit_test_basic_adjusted_model
cg00687674	Marioni R	FHS, InCHIANTI, LBC1921, LBC1936, MOBILIZE Boston, Normative Aging Study, Rotterdam Study (Rotterdam Bios and Rotterdam III) ,Twins UK, ARIC , GENOA	29311653	2018-01-08	Cognitive abilities: digit test	EFO_0003925	Basic adjusted model	Supplementary Table 4	DNA methylation	Cognitive abilities: digit test	age, sex, cell composition (reference based), batch effects, ancestry(genomic PCs)	Beta Values	NA	Illumina HumanMethylation450	Whole blood	NA	4794	5	Adults	Both	chr15:69373260	15	69373260	MIR548H4;TMEM84	Open sea	NA	NA	1.8e-05	NA	29311653_Marioni-R_cognitive_abilities__digit_test_basic_adjusted_model
cg00640087	Marioni R	FHS, InCHIANTI, LBC1921, LBC1936, MOBILIZE Boston, Normative Aging Study, Rotterdam Study (Rotterdam Bios and Rotterdam III) ,Twins UK, ARIC , GENOA	29311653	2018-01-08	Cognitive abilities: digit test	EFO_0003925	Basic adjusted model	Supplementary Table 4	DNA methylation	Cognitive abilities: digit test	age, sex, cell composition (reference based), batch effects, ancestry(genomic PCs)	Beta Values	NA	Illumina HumanMethylation450	Whole blood	NA	4794	5	Adults	Both	chr6:31707202	6	31707202	MSH5	North shore	NA	NA	1.8e-05	NA	29311653_Marioni-R_cognitive_abilities__digit_test_basic_adjusted_model
cg00611192	Marioni R	FHS, InCHIANTI, LBC1921, LBC1936, MOBILIZE Boston, Normative Aging Study, Rotterdam Study (Rotterdam Bios and Rotterdam III) ,Twins UK, ARIC , GENOA	29311653	2018-01-08	Cognitive abilities: digit test	EFO_0003925	Basic adjusted model	Supplementary Table 4	DNA methylation	Cognitive abilities: digit test	age, sex, cell composition (reference based), batch effects, ancestry(genomic PCs)	Beta Values	NA	Illumina HumanMethylation450	Whole blood	NA	4794	5	Adults	Both	chr1:249151633	1	2.49e+08	ZNF692	North shore	NA	NA	4.3e-06	NA	29311653_Marioni-R_cognitive_abilities__digit_test_basic_adjusted_model
cg00524374	Marioni R	FHS, InCHIANTI, LBC1921, LBC1936, MOBILIZE Boston, Normative Aging Study, Rotterdam Study (Rotterdam Bios and Rotterdam III) ,Twins UK, ARIC , GENOA	29311653	2018-01-08	Cognitive abilities: digit test	EFO_0003925	Basic adjusted model	Supplementary Table 4	DNA methylation	Cognitive abilities: digit test	age, sex, cell composition (reference based), batch effects, ancestry(genomic PCs)	Beta Values	NA	Illumina HumanMethylation450	Whole blood	NA	4794	5	Adults	Both	chr10:3894968	10	3894968	-	Open sea	NA	NA	5.7e-06	NA	29311653_Marioni-R_cognitive_abilities__digit_test_basic_adjusted_model
cg00508575	Marioni R	FHS, InCHIANTI, LBC1921, LBC1936, MOBILIZE Boston, Normative Aging Study, Rotterdam Study (Rotterdam Bios and Rotterdam III) ,Twins UK, ARIC , GENOA	29311653	2018-01-08	Cognitive abilities: Phonemic Verbal Fluency	EFO_0003925	Basic adjusted model	Supplementary Table 4	DNA methylation	Cognitive abilities: Phonemic Verbal Fluency	age, sex, cell composition (reference based), batch effects, ancestry(genomic PCs)	Beta Values	NA	Illumina HumanMethylation450	Whole blood	NA	6405	8	Adults	Both	chr12:90050967	12	90050967	ATP2B1	Open sea	NA	NA	4.6e-06	NA	29311653_Marioni-R_cognitive_abilities__phonemic_verbal_fluency_basic_adjusted_model
cg00415665	Marioni R	FHS, InCHIANTI, LBC1921, LBC1936, MOBILIZE Boston, Normative Aging Study, Rotterdam Study (Rotterdam Bios and Rotterdam III) ,Twins UK, ARIC , GENOA	29311653	2018-01-08	Cognitive abilities: digit test	EFO_0003925	Basic adjusted model	Supplementary Table 4	DNA methylation	Cognitive abilities: digit test	age, sex, cell composition (reference based), batch effects, ancestry(genomic PCs)	Beta Values	NA	Illumina HumanMethylation450	Whole blood	NA	4794	5	Adults	Both	chr8:123875036	8	1.24e+08	ZHX2	Open sea	NA	NA	6.4e-07	NA	29311653_Marioni-R_cognitive_abilities__digit_test_basic_adjusted_model
cg00346376	Karlsson	SATSA	33883019	2021-04-21	Cognitive ability - Working memory	EFO_0003925, EFO_0008354	NA	Additional file 2	Cognitive ability - Working memory	DNA methylation	Age, Sex, Smoking, Batch effects	NA	M values	Illumina HumanMethylationEPIC	Whole blood	The sample included 238 (82 monozygotic, 156 dizygotic) complete twin pairs	535	1	Geriatrics	Both	chr5:1110089	5	1110089	SLC12A7	North shore	-0.22	0.05	6.2e-06	NA	33883019_Karlsson_cognitive_ability_-_working_memory
cg00333226	Marioni R	FHS, InCHIANTI, LBC1921, LBC1936, MOBILIZE Boston, Normative Aging Study, Rotterdam Study (Rotterdam Bios and Rotterdam III) ,Twins UK, ARIC , GENOA	29311653	2018-01-08	Cognitive abilities: Phonemic Verbal Fluency	EFO_0003925	Basic adjusted model	Supplementary Table 4	DNA methylation	Cognitive abilities: Phonemic Verbal Fluency	age, sex, cell composition (reference based), batch effects, ancestry(genomic PCs)	Beta Values	NA	Illumina HumanMethylation450	Whole blood	NA	6405	8	Adults	Both	chr7:49813763	7	49813763	VWC2	Island	NA	NA	2.1e-06	NA	29311653_Marioni-R_cognitive_abilities__phonemic_verbal_fluency_basic_adjusted_model
cg00326842	Soerensen M	MADT	32327964	2020-04-09	Cognitive function	EFO_0003925, EFO_0008354	NA	Table S3a	DNA methylation	Cognitive function	Sex, age, cell composition (reference based), ancestry (genomic PCs)	M Values	cognitive composite score	Illumina HumanMethylation450	Whole blood	Analysis of twins	452	1	Adults	Both	chr2:43189943	2	43189943	-	Open sea	1.244E-2	3.0100000000000001E-3	5.1e-05	NA	32327964_Soerensen-M_cognitive_function
cg00310412	Marioni R	FHS, InCHIANTI, LBC1921, LBC1936, MOBILIZE Boston, Normative Aging Study, Rotterdam Study (Rotterdam Bios and Rotterdam III) ,Twins UK, ARIC , GENOA	29311653	2018-01-08	Cognitive abilities: digit test	EFO_0003925	Basic adjusted model	Supplementary Table 4	DNA methylation	Cognitive abilities: digit test	age, sex, cell composition (reference based), batch effects, ancestry(genomic PCs)	Beta Values	NA	Illumina HumanMethylation450	Whole blood	NA	4794	5	Adults	Both	chr15:74724918	15	74724918	SEMA7A	North shore	NA	NA	3.3e-07	NA	29311653_Marioni-R_cognitive_abilities__digit_test_basic_adjusted_model
cg00307066	Karlsson	SATSA	33883019	2021-04-21	Cognitive ability - General cognition	EFO_0003925, EFO_0008354	NA	Additional file 2	Cognitive ability - General cognition	DNA methylation	Age, Sex, Smoking, Batch effects	NA	M values	Illumina HumanMethylationEPIC	Whole blood	The sample included 238 (82 monozygotic, 156 dizygotic) complete twin pairs	535	1	Geriatrics	Both	chr4:41880465	4	41880465	-	Island	-1.85	0.4	5.8e-06	NA	33883019_Karlsson_cognitive_ability_-_general_cognition
cg00294382	Marioni R	FHS, InCHIANTI, LBC1921, LBC1936, MOBILIZE Boston, Normative Aging Study, Rotterdam Study (Rotterdam Bios and Rotterdam III) ,Twins UK, ARIC , GENOA	29311653	2018-01-08	Cognitive abilities: Phonemic Verbal Fluency	EFO_0003925	Basic adjusted model	Supplementary Table 4	DNA methylation	Cognitive abilities: Phonemic Verbal Fluency	age, sex, cell composition (reference based), batch effects, ancestry(genomic PCs)	Beta Values	NA	Illumina HumanMethylation450	Whole blood	NA	6405	8	Adults	Both	chr12:56732721	12	56732721	IL23A	Open sea	NA	NA	4.3e-06	NA	29311653_Marioni-R_cognitive_abilities__phonemic_verbal_fluency_basic_adjusted_model
cg00259097	Marioni R	FHS, InCHIANTI, LBC1921, LBC1936, MOBILIZE Boston, Normative Aging Study, Rotterdam Study (Rotterdam Bios and Rotterdam III) ,Twins UK, ARIC , GENOA	29311653	2018-01-08	Cognitive abilities: digit test	EFO_0003925	Basic adjusted model	Supplementary Table 4	DNA methylation	Cognitive abilities: digit test	age, sex, cell composition (reference based), batch effects, ancestry(genomic PCs)	Beta Values	NA	Illumina HumanMethylation450	Whole blood	NA	4794	5	Adults	Both	chr16:70770604	16	70770604	VAC14	Open sea	NA	NA	6.4e-06	NA	29311653_Marioni-R_cognitive_abilities__digit_test_basic_adjusted_model
cg00252813	Marioni R	FHS, InCHIANTI, LBC1921, LBC1936, MOBILIZE Boston, Normative Aging Study, Rotterdam Study (Rotterdam Bios and Rotterdam III) ,Twins UK, ARIC , GENOA	29311653	2018-01-08	Cognitive abilities: digit test	EFO_0003925	Basic adjusted model	Supplementary Table 4	DNA methylation	Cognitive abilities: digit test	age, sex, cell composition (reference based), batch effects, ancestry(genomic PCs)	Beta Values	NA	Illumina HumanMethylation450	Whole blood	NA	4794	5	Adults	Both	chr12:6642229	12	6642229	GAPDH	North shore	NA	NA	7.4e-08	NA	29311653_Marioni-R_cognitive_abilities__digit_test_basic_adjusted_model
cg00189366	Karlsson	SATSA	33883019	2021-04-21	Cognitive ability - Verbal ability	EFO_0003925, EFO_0008354	NA	Additional file 2	Cognitive ability - Verbal ability	DNA methylation	Age, Sex, Smoking, Batch effects	NA	M values	Illumina HumanMethylationEPIC	Whole blood	The sample included 238 (82 monozygotic, 156 dizygotic) complete twin pairs	535	1	Geriatrics	Both	chr10:43846705	10	43846705	-	South shore	-1.47	0.32	6.6e-06	NA	33883019_Karlsson_cognitive_ability_-_verbal_ability
cg00134210	Marioni R	FHS, InCHIANTI, LBC1921, LBC1936, MOBILIZE Boston, Normative Aging Study, Rotterdam Study (Rotterdam Bios and Rotterdam III) ,Twins UK, ARIC , GENOA	29311653	2018-01-08	Cognitive abilities: digit test	EFO_0003925	Basic adjusted model	Supplementary Table 4	DNA methylation	Cognitive abilities: digit test	age, sex, cell composition (reference based), batch effects, ancestry(genomic PCs)	Beta Values	NA	Illumina HumanMethylation450	Whole blood	NA	4794	5	Adults	Both	chr10:14644132	10	14644132	FAM107B	North shore	NA	NA	1.6e-08	NA	29311653_Marioni-R_cognitive_abilities__digit_test_basic_adjusted_model
cg00091596	Marioni R	FHS, InCHIANTI, LBC1921, LBC1936, MOBILIZE Boston, Normative Aging Study, Rotterdam Study (Rotterdam Bios and Rotterdam III) ,Twins UK, ARIC , GENOA	29311653	2018-01-08	Cognitive abilities: Phonemic Verbal Fluency	EFO_0003925	Basic adjusted model	Supplementary Table 4	DNA methylation	Cognitive abilities: Phonemic Verbal Fluency	age, sex, cell composition (reference based), batch effects, ancestry(genomic PCs)	Beta Values	NA	Illumina HumanMethylation450	Whole blood	NA	6405	8	Adults	Both	chr15:98503803	15	98503803	ARRDC4	Island	NA	NA	3.4e-06	NA	29311653_Marioni-R_cognitive_abilities__phonemic_verbal_fluency_basic_adjusted_model
cg00078299	Marioni R	FHS, InCHIANTI, LBC1921, LBC1936, MOBILIZE Boston, Normative Aging Study, Rotterdam Study (Rotterdam Bios and Rotterdam III) ,Twins UK, ARIC , GENOA	29311653	2018-01-08	Cognitive abilities: digit test	EFO_0003925	Basic adjusted model	Supplementary Table 4	DNA methylation	Cognitive abilities: digit test	age, sex, cell composition (reference based), batch effects, ancestry(genomic PCs)	Beta Values	NA	Illumina HumanMethylation450	Whole blood	NA	4794	5	Adults	Both	chr8:124284379	8	1.24e+08	ZHX1	North shore	NA	NA	3.4e-05	NA	29311653_Marioni-R_cognitive_abilities__digit_test_basic_adjusted_model
cg00050692	Marioni R	FHS, InCHIANTI, LBC1921, LBC1936, MOBILIZE Boston, Normative Aging Study, Rotterdam Study (Rotterdam Bios and Rotterdam III) ,Twins UK, ARIC , GENOA	29311653	2018-01-08	Cognitive abilities: digit test	EFO_0003925	Basic adjusted model	Supplementary Table 4	DNA methylation	Cognitive abilities: digit test	age, sex, cell composition (reference based), batch effects, ancestry(genomic PCs)	Beta Values	NA	Illumina HumanMethylation450	Whole blood	NA	4794	5	Adults	Both	chr2:25524877	2	25524877	DNMT3A	Open sea	NA	NA	3.3e-05	NA	29311653_Marioni-R_cognitive_abilities__digit_test_basic_adjusted_model
cg00007076	Marioni R	FHS, InCHIANTI, LBC1921, LBC1936, MOBILIZE Boston, Normative Aging Study, Rotterdam Study (Rotterdam Bios and Rotterdam III) ,Twins UK, ARIC , GENOA	29311653	2018-01-08	Cognitive abilities: digit test	EFO_0003925	Basic adjusted model	Supplementary Table 4	DNA methylation	Cognitive abilities: digit test	age, sex, cell composition (reference based), batch effects, ancestry(genomic PCs)	Beta Values	NA	Illumina HumanMethylation450	Whole blood	NA	4794	5	Adults	Both	chr8:67342600	8	67342600	RRS1	North shore	NA	NA	2.9e-05	NA	29311653_Marioni-R_cognitive_abilities__digit_test_basic_adjusted_model
